# Supplementary material for: A Test of the ‘Genetic Rescue’ Technique Using Bottlenecked Donor Populations of Drosophila melanogaster
Source: PLoS One. 2012 Aug 13;7(8):e43113. doi: 10.1371/journal.pone.0043113 (PMC3418252; doi:10.1371/journal.pone.0043113)
Supplement: Script S1 — INLA analysis script used in R. (R) [file pone.0043113.s001.R]

#### Code for genetic analysis presented in
#### A test of the “genetic rescue” technique using bottlenecked donor populations
#### Heber S, Briskie JV and Apiolaza LA
####
#### Luis A. Apiolaza
#### School of Forestry, University of Canterbury
#### Private Bag 4800, Christchurch, New Zealand
#### Luis.Apiolaza@canterbury.ac.nz
####
#### Help from Gregor Gorjanc is much appreciated
####
#### Code cleaned on 2011-10-05

# Change to the directory containing data and code
setwd('~/Dropbox/research/2010/flies')

####### Packages needed for analysis
# This code requires the latest (and updated) version of INLA
library(AnimalINLA)            # This loads INLA & AnimalINLA
library(package="pedigreemm")  # pedigree(), relfactor(), Tinv, D, ...


####### Pedigree and assessment files
# Reads pedigree file
ped = read.csv('S2_recodedped.csv', header=FALSE)
names(ped) = c('id', 'mum', 'dad')

# Reads data file
dat <- read.csv('S3_ggdatall.csv', header=TRUE)
dat$cross <- factor(dat$cross)


####### First using animal.inla()
# Inverse of Numerator Relationship Matrix
ainv = compute.Ainverse(ped)

# Fits number of adults with a Gaussian model
# y = mu + cross + id
ainla = animal.inla(response=adults, fixed = c('cross'), 
                    genetic=c('id'), Ainverse=ainv, type.data='gaussian',
                    data=dat, sigma.e=TRUE, dic=TRUE)

ainla$summary.covariates$cross
ainla$summary.hyperparam


######## Plain-vanilla INLA Version
# Feeling more comfortable with *explicit* statement of assumptions
# (rather than hidden behind animal.inla()) 

# Pedigree object for pedigreemm functions
pedPMM   <- with(ped, pedigreemm::pedigree(sire=dad, dam=mum, label=id))

# Pedigree precision matrix (A inverse)
Tinv <- as(pedPMM, "sparseMatrix") ## T^{-1} in A^{-1} = (T^{-1})' D^{-1} T^{-1}
D    <- Diagonal(x=Dmat(pedPMM))   ## D      in A = TDT'
Dinv <- solve(D)
Ainv <- t(Tinv) %*% Dinv %*% Tinv


# Define contrasts to compare cross types. Thanks to Gregor Gorjanc (Slovenia)
# for coding contrasts
k <- nlevels(dat$cross)
tmp <- matrix(nrow=(k-1)*k/2, ncol=k)

##               1   2   3   4   5   6 
tmp[ 1, ] <- c(  1, -1, NA, NA, NA, NA) ## c1-c2
tmp[ 2, ] <- c(  1, NA, -1, NA, NA, NA) ##   -c3
tmp[ 3, ] <- c(  1, NA, NA, -1, NA, NA) ##   -c4
tmp[ 4, ] <- c(  1, NA, NA, NA, -1, NA) ##   -c5
tmp[ 5, ] <- c(  1, NA, NA, NA, NA, -1) ##   -c6
tmp[ 6, ] <- c( NA,  1, -1, NA, NA, NA) ## c2-c3
tmp[ 7, ] <- c( NA,  1, NA, -1, NA, NA) ##   -c4
tmp[ 8, ] <- c( NA,  1, NA, NA, -1, NA) ##   -c5
tmp[ 9, ] <- c( NA,  1, NA, NA, NA, -1) ##   -c6
tmp[10, ] <- c( NA, NA,  1, -1, NA, NA) ## c3-c4
tmp[11, ] <- c( NA, NA,  1, NA, -1, NA) ##   -c5
tmp[12, ] <- c( NA, NA,  1, NA, NA, -1) ##   -c6
tmp[13, ] <- c( NA, NA, NA,  1, -1, NA) ## c4-c5
tmp[14, ] <- c( NA, NA, NA,  1, NA, -1) ##   -c6
tmp[15, ] <- c( NA, NA, NA, NA,  1, -1) ## c5-c6


# Make Linear Combinations
LC <- inla.make.lincombs(cross=tmp)

# Assign names to combinations
t <- 0
for(i in 1:(k-1)) {
  for(j in (i+1):k) {
    t <- t + 1
    names(LC)[t] <- paste("c", i, "-", "c", j, sep="")
  }
}

###### Analysis for Gaussian traits

# Model for adults
madu = adults ~ f(cross, model='iid', constr=TRUE, hyper=list(theta=list(initial=-10, fixed=TRUE))) +
                f(id, model='generic2', constr=TRUE, Cmatrix=Ainv,
                  hyper=list(theta1=list(param=c(0.5,0.5), fixed=FALSE),
                             theta2=list(param=c(0.5,0.5), fixed=FALSE)))

fadu = inla(formula=madu, family='gaussian', data=dat,
            lincomb=LC,
            control.data=list(hyper=list(theta=list(initial=10, fixed=TRUE))),
            control.predictor=list(compute=FALSE))

fadu$summary.random$cross
summary(fadu)


# Model for eggs
megg = eggs ~ f(cross, model='iid', constr=TRUE, hyper=list(theta=list(initial=-10, fixed=TRUE))) +
              f(id, model='generic2', constr=TRUE, Cmatrix=Ainv,
                hyper=list(theta1=list(param=c(0.5,0.5), fixed=FALSE),
                           theta2=list(param=c(0.5,0.5), fixed=FALSE)))

fegg = inla(formula=megg, family='gaussian', data=dat,
            lincomb=LC,
            control.data=list(hyper=list(theta=list(initial=10, fixed=TRUE))),
            control.predictor=list(compute=FALSE))

summary(fegg)


# Model for pupae
mpup = pupae ~ f(cross, model='iid', constr=TRUE, hyper=list(theta=list(initial=-10, fixed=TRUE))) +
              f(id, model='generic2', constr=TRUE, Cmatrix=Ainv,
                hyper=list(theta1=list(param=c(0.5,0.5), fixed=FALSE),
                           theta2=list(param=c(0.5,0.5), fixed=FALSE)))

fpup = inla(formula=mpup, family='gaussian', data=dat,
            lincomb=LC,
            control.data=list(hyper=list(theta=list(initial=10, fixed=TRUE))),
            control.predictor=list(compute=FALSE))

summary(fpup)


######  Analysis for for binomial traits
# Function to backconvert logits to probabilities
back.conv = function(values){
	return(1/(1+exp(-(values))))
	}

# Function to get posterior of the odds
inla.marginal.summary = function(x){
	m1 = inla.emarginal(function(z) exp(z), marginal=x)
	odds = inla.marginal.transform(function(x) exp(x), x)
	q = inla.qmarginal(p=c(0.025, 0.975), marginal=odds)
	c("0.025quant"=q[1], "0.5quant"=m1, "0.975quant"=q[2])
}


# Model for pupae/eggs
# Drops a few observations with no reproductive output (trips INLA)
no0eggs = subset(dat, eggs>0 & pupae <= eggs)
mpueg = pupae ~ f(cross, model='iid', constr=TRUE, hyper=list(theta=list(initial=-10, fixed=TRUE))) +
                f(id, model='generic0', constr=TRUE, Cmatrix=Ainv,
                  hyper=list(theta=list(param=c(0.5,0.5), fixed=FALSE)))

fpueg = inla(formula=mpueg, family='binomial', data=no0eggs,
            lincomb=LC,
            Ntrials=eggs,
            control.compute=list(dic=FALSE))

summary(fpueg)
fpueg$summary.random$cross

# Prints point estimate and credible intervals for odds
for(name in names(fpueg$marginals.lincomb.derived)){
	summa = inla.marginal.summary(eval(parse(text=paste("fpueg$marginals.lincomb.derived$\'", name, "\'", sep=''))))
	cat(name, summa, '\n')
	}


# Model for adults/eggs
# Drops a few observations with no reproductive output (trips INLA)
adegdata = subset(dat, eggs>0 & adults <= eggs)
madeg = adults ~ f(cross, model='iid', constr=TRUE, hyper=list(theta=list(initial=-10, fixed=TRUE))) +
                 f(id, model='generic0', constr=TRUE, Cmatrix=Ainv,
                   hyper=list(theta=list(param=c(0.5,0.5), fixed=FALSE)))

fadeg = inla(formula=madeg, family='binomial', data= adegdata,
             lincomb=LC,
             Ntrials=eggs,
             control.compute=list(dic=FALSE))

summary(fadeg)
fadeg$summary.random$cross

# Prints point estimate and credible intervals for odds
for(name in names(fadeg$marginals.lincomb.derived)){
	summa = inla.marginal.summary(eval(parse(text=paste("fadeg$marginals.lincomb.derived$\'", name, "\'", sep=''))))
	cat(name, summa, '\n')
	}


# Model for adults/pupae
# Drops a few observations with no reproductive output (trips INLA)
adpudata = subset(dat, pupae>0 & adults <= pupae)
madpu = adults ~ f(cross, model='iid', constr=TRUE, hyper=list(theta=list(initial=-10, fixed=TRUE))) +
                 f(id, model='generic0', constr=TRUE, Cmatrix=Ainv,
                   hyper=list(theta=list(param=c(0.5,0.5), fixed=FALSE)))

fadpu = inla(formula=madpu, family='binomial', data= adpudata,
             lincomb=LC,
             Ntrials=pupae,
             control.compute=list(dic=FALSE))

summary(fadpu)
fadpu$summary.random$cross

# Prints point estimate and credible intervals for odds
for(name in names(fadpu$marginals.lincomb.derived)){
	summa = inla.marginal.summary(eval(parse(text=paste("fadpu$marginals.lincomb.derived$\'", name, "\'", sep=''))))
	cat(name, summa, '\n')
	}
