# Supplementary material for: A Test of the ‘Genetic Rescue’ Technique Using Bottlenecked Donor Populations of Drosophila melanogaster
Source: PLoS One. 2012 Aug 13;7(8):e43113. doi: 10.1371/journal.pone.0043113 (PMC3418252; doi:10.1371/journal.pone.0043113)
Supplement: Data S1 — Breeding data used in INLA analysis script. (CSV) [file pone.0043113.s003.csv]

1	0	0
2	0	0
3	0	0
4	0	0
5	0	0
6	0	0
7	0	0
8	0	0
9	0	0
10	0	0
11	0	0
12	0	0
13	0	0
14	0	0
15	0	0
16	0	0
17	0	0
18	0	0
19	0	0
20	0	0
21	0	0
22	0	0
23	0	0
24	0	0
25	0	0
26	0	0
27	0	0
28	0	0
29	5	6
30	5	6
31	5	6
32	5	6
33	5	6
34	5	6
35	9	10
36	9	10
37	9	10
38	9	10
39	9	10
40	9	10
41	9	10
42	9	10
43	11	12
44	11	12
45	11	12
46	11	12
47	11	12
48	11	12
49	11	12
50	11	12
51	13	14
52	13	14
53	13	14
54	13	14
55	13	14
56	13	14
57	13	14
58	13	14
59	21	22
60	21	22
61	21	22
62	21	22
63	21	22
64	21	22
65	21	22
66	21	22
67	23	24
68	23	24
69	23	24
70	23	24
71	23	24
72	23	24
73	23	24
74	23	24
75	27	28
76	27	28
77	27	28
78	27	28
79	27	28
80	27	28
81	27	28
82	27	28
83	27	28
84	27	28
85	29	30
86	29	30
87	29	30
88	29	30
89	29	30
90	29	30
91	31	32
92	31	32
93	31	32
94	31	32
95	31	32
96	31	32
97	31	32
98	31	32
99	31	32
100	31	32
101	31	32
102	31	32
103	31	32
104	31	32
105	31	32
106	31	32
107	31	32
108	31	32
109	31	32
110	31	32
111	31	32
112	31	32
113	33	34
114	33	34
115	33	34
116	33	34
117	33	34
118	33	34
119	33	34
120	33	34
121	33	34
122	33	34
123	33	34
124	33	34
125	33	34
126	33	34
127	33	34
128	33	34
129	35	36
130	37	38
131	39	40
132	39	40
133	41	42
134	41	42
135	41	42
136	41	42
137	43	44
138	43	44
139	43	44
140	43	44
141	45	46
142	45	46
143	45	46
144	45	46
145	45	46
146	47	48
147	47	48
148	47	48
149	47	48
150	47	48
151	49	50
152	49	50
153	49	50
154	49	50
155	51	52
156	53	54
157	55	56
158	57	58
159	57	58
160	57	58
161	57	58
162	59	60
163	59	60
164	59	60
165	59	60
166	61	62
167	61	62
168	61	62
169	63	64
170	63	64
171	63	64
172	65	66
173	65	66
174	65	66
175	65	66
176	67	68
177	67	68
178	67	68
179	67	68
180	67	68
181	67	68
182	69	70
183	69	70
184	69	70
185	69	70
186	69	70
187	69	70
188	71	72
189	73	74
190	73	74
191	73	74
192	73	74
193	73	74
194	73	74
195	73	74
196	73	74
197	73	74
198	73	74
199	73	74
200	73	74
201	73	74
202	73	74
203	73	74
204	73	74
205	75	76
206	77	78
207	77	78
208	77	78
209	77	78
210	77	78
211	77	78
212	77	78
213	77	78
214	77	78
215	77	78
216	77	78
217	77	78
218	77	78
219	77	78
220	77	78
221	77	78
222	77	78
223	77	78
224	77	78
225	77	78
226	79	80
227	79	80
228	79	80
229	79	80
230	79	80
231	79	80
232	79	80
233	79	80
234	79	80
235	79	80
236	81	82
237	81	82
238	81	82
239	81	82
240	81	82
241	81	82
242	81	82
243	81	82
244	81	82
245	81	82
246	81	82
247	81	82
248	81	82
249	81	82
250	83	84
251	85	86
252	85	86
253	85	86
254	85	86
255	85	86
256	113	114
257	115	116
258	189	190
259	191	192
260	191	192
261	191	192
262	203	204
263	206	207
264	206	207
265	208	209
266	210	211
267	212	213
268	226	227
269	226	227
270	226	227
271	228	229
272	228	229
273	228	229
274	87	91
275	88	117
276	92	118
277	92	118
278	93	94
279	125	126
280	111	112
281	119	120
282	119	120
283	119	120
284	119	120
285	121	122
286	123	124
287	123	124
288	123	124
289	123	124
290	123	124
291	123	124
292	123	124
293	123	124
294	131	132
295	131	132
296	131	132
297	131	132
298	131	132
299	131	132
300	131	132
301	131	132
302	131	132
303	162	163
304	166	169
305	166	169
306	166	169
307	166	169
308	167	172
309	167	172
310	167	172
311	167	172
312	170	171
313	170	171
314	170	171
315	170	171
316	170	171
317	170	171
318	170	171
319	173	174
320	173	174
321	176	177
322	176	177
323	182	183
324	182	183
325	182	183
326	184	185
327	184	185
328	184	185
329	184	185
330	184	185
331	184	185
332	184	185
333	193	194
334	193	194
335	193	194
336	193	194
337	195	196
338	195	196
339	195	196
340	195	196
341	197	198
342	197	198
343	197	198
344	197	198
345	197	198
346	197	198
347	199	200
348	201	202
349	224	225
350	224	225
351	224	225
352	222	223
353	222	223
354	214	215
355	214	215
356	214	215
357	214	215
358	232	233
359	232	233
360	232	233
361	232	233
362	232	233
363	234	235
364	234	235
365	234	235
366	230	231
367	230	231
368	230	231
369	230	231
370	246	247
371	242	243
372	242	243
373	242	243
374	242	243
375	242	243
376	242	243
377	242	243
378	242	243
379	244	245
380	248	249
381	248	249
382	89	95
383	96	90
384	97	98
385	97	98
386	97	98
387	97	98
388	97	98
389	99	100
390	101	102
391	103	104
392	103	104
393	103	104
394	103	104
395	103	104
396	103	104
397	103	104
398	103	104
399	103	104
400	103	104
401	105	106
402	107	108
403	109	110
404	127	128
405	127	128
406	127	128
407	127	128
408	127	128
409	127	128
410	127	128
411	127	128
412	127	128
413	138	142
414	138	142
415	147	152
416	164	168
417	164	168
418	165	175
419	165	175
420	165	175
421	165	175
422	165	175
423	165	175
424	165	175
425	165	175
426	165	175
427	165	175
428	165	175
429	180	181
430	180	181
431	186	187
432	186	187
433	216	217
434	216	217
435	216	217
436	216	217
437	216	217
438	216	217
439	218	219
440	218	219
441	218	219
442	218	219
443	218	219
444	220	221
445	220	221
446	220	221
447	220	221
448	220	221
449	220	221
450	220	221
451	236	237
452	238	239
453	240	241
454	133	134
455	135	136
456	135	136
457	135	136
458	135	136
459	135	136
460	135	136
461	135	136
462	139	143
463	139	143
464	139	143
465	139	143
466	139	143
467	139	143
468	139	143
469	139	143
470	139	143
471	144	145
472	144	145
473	144	145
474	144	145
475	144	145
476	144	145
477	144	145
478	144	145
479	144	145
480	140	153
481	140	153
482	140	153
483	140	153
484	140	153
485	140	153
486	140	153
487	148	154
488	148	154
489	148	154
490	148	154
491	148	154
492	148	154
493	148	154
494	149	150
495	149	150
496	149	150
497	149	150
498	149	150
499	149	150
500	149	150
501	149	150
502	158	159
503	158	159
504	160	161
505	178	179
506	281	286
507	281	286
508	404	384
509	391	251
510	405	392
511	294	455
512	462	471
513	462	471
514	462	471
515	462	471
516	462	471
517	462	471
518	462	471
519	462	471
520	462	471
521	462	471
522	462	471
523	472	463
524	472	463
525	464	494
526	487	473
527	487	473
528	487	473
529	487	473
530	487	473
531	487	473
532	487	473
533	487	473
534	487	473
535	495	480
536	496	488
537	496	488
538	496	488
539	274	278
540	274	278
541	274	278
542	287	406
543	252	393
544	454	455
545	394	288
546	407	385
547	489	497
548	498	490
549	395	290
550	395	290
551	395	290
552	253	396
553	342	326
554	342	326
555	342	326
556	342	326
557	337	343
558	327	338
559	312	418
560	312	418
561	312	418
562	312	418
563	312	418
564	312	418
565	313	416
566	313	416
567	313	416
568	313	416
569	313	416
570	313	416
571	304	303
572	304	303
573	419	305
574	419	305
575	419	305
576	419	305
577	420	421
578	308	314
579	308	314
580	308	314
581	308	314
582	308	314
583	308	314
584	308	314
585	308	314
586	308	314
587	354	371
588	354	371
589	354	371
590	354	371
591	268	366
592	268	366
593	268	366
594	433	358
595	372	271
596	373	267
597	373	449
598	439	269
599	439	269
600	439	269
601	439	269
602	439	269
603	272	367
604	272	367
605	440	363
606	352	266
607	352	267
608	352	450
609	444	359
610	328	333
611	434	349
612	445	370
613	431	329
614	291	480
615	456	481
616	456	481
617	456	481
618	456	481
619	456	481
620	456	481
621	456	481
622	456	481
623	456	481
624	456	481
625	456	481
626	456	481
627	456	481
628	456	481
629	456	481
630	456	481
631	456	481
632	456	481
633	456	481
634	456	481
635	465	457
636	465	457
637	465	457
638	465	457
639	254	499
640	386	474
641	386	474
642	386	474
643	386	474
644	386	474
645	386	474
646	386	474
647	386	474
648	386	474
649	386	474
650	386	474
651	386	474
652	386	474
653	386	474
654	386	474
655	386	474
656	386	474
657	386	474
658	466	295
659	296	275
660	467	397
661	467	397
662	467	397
663	467	397
664	276	500
665	276	500
666	276	500
667	276	500
668	276	500
669	276	500
670	276	500
671	297	255
672	298	398
673	399	482
674	399	482
675	399	482
676	399	482
677	399	482
678	399	482
679	483	256
680	468	408
681	277	475
682	413	409
683	458	491
684	282	492
685	502	414
686	459	493
687	446	321
688	323	315
689	380	316
690	380	316
691	380	316
692	380	316
693	380	316
694	435	339
695	435	339
696	435	339
697	435	339
698	344	452
699	344	452
700	344	452
701	344	452
702	344	452
703	344	452
704	344	452
705	344	452
706	344	452
707	344	452
708	505	374
709	505	374
710	505	374
711	505	374
712	505	374
713	505	374
714	505	374
715	505	374
716	505	374
717	505	374
718	505	374
719	505	374
720	345	436
721	319	375
722	319	375
723	319	375
724	319	375
725	319	375
726	319	375
727	319	375
728	319	375
729	376	422
730	376	422
731	376	422
732	376	422
733	376	422
734	376	422
735	376	422
736	376	422
737	376	422
738	263	423
739	334	447
740	334	447
741	334	447
742	334	447
743	334	447
744	334	447
745	334	447
746	334	447
747	334	447
748	334	447
749	334	447
750	334	447
751	334	447
752	417	355
753	368	259
754	360	306
755	361	335
756	424	364
757	424	364
758	424	364
759	424	364
760	424	364
761	424	364
762	340	350
763	340	350
764	340	350
765	340	350
766	377	429
767	377	429
768	377	429
769	377	429
770	377	429
771	377	429
772	377	429
773	260	351
774	260	351
775	260	351
776	309	451
777	309	451
778	309	451
779	309	451
780	309	451
781	309	451
782	309	451
783	330	353
784	332	310
785	425	437
786	317	441
787	311	442
788	324	379
789	438	331
790	283	369
791	283	369
792	273	292
793	410	362
794	410	362
795	484	443
796	484	443
797	484	443
798	484	443
799	484	443
800	484	443
801	484	443
802	485	325
803	261	476
804	261	476
805	261	476
806	261	476
807	261	476
808	261	476
809	261	476
810	261	476
811	261	476
812	293	320
813	293	320
814	293	320
815	293	320
816	293	320
817	293	320
818	293	320
819	299	453
820	477	318
821	469	307
822	469	307
823	469	307
824	469	307
825	469	307
826	469	307
827	469	307
828	469	307
829	478	426
830	478	426
831	478	426
832	478	426
833	478	426
834	478	426
835	478	426
836	478	426
837	262	501
838	262	501
839	262	501
840	262	501
841	262	501
842	262	501
843	262	501
844	262	501
845	387	258
846	430	400
847	388	322
848	284	356
849	448	411
850	448	411
851	448	411
852	448	411
853	448	411
854	448	411
855	448	411
856	448	411
857	448	411
858	448	411
859	448	411
860	448	411
861	448	411
862	448	411
863	448	411
864	300	357
865	270	460
866	270	460
867	270	460
868	270	460
869	270	460
870	270	460
871	270	460
872	365	470
873	365	470
874	365	470
875	365	470
876	479	378
877	479	378
878	479	378
879	479	378
880	479	378
881	479	378
882	479	378
883	479	378
884	479	378
885	479	378
886	479	378
887	486	381
888	302	336
889	412	427
890	346	461
891	264	301
892	503	432
893	615	640
894	616	641
895	642	617
896	643	618
897	644	673
898	664	619
899	674	620
900	665	621
901	675	645
902	622	660
903	666	661
904	635	667
905	636	676
906	637	623
907	638	662
908	677	624
909	663	625
910	671	668
911	626	683
912	803	812
913	795	802
914	796	813
915	804	849
916	805	876
917	814	877
918	821	878
919	850	806
920	879	851
921	797	880
922	798	829
923	815	830
924	822	881
925	823	852
926	865	853
927	831	854
928	837	807
929	838	799
930	866	824
931	882	855
932	832	808
933	833	839
934	867	856
935	868	872
936	790	793
937	791	809
938	873	869
939	794	834
940	819	840
941	708	689
942	698	729
943	721	730
944	731	766
945	767	690
946	691	722
947	709	699
948	710	723
949	739	711
950	740	724
951	732	741
952	692	712
953	725	700
954	742	713
955	756	743
956	776	744
957	726	714
958	694	762
959	695	773
960	696	777
961	697	701
962	774	763
963	764	778
964	765	757
965	775	758
966	702	779
967	780	745
968	781	746
969	715	759
970	512	646
971	513	647
972	526	648
973	649	514
974	650	527
975	651	528
976	627	515
977	506	628
978	536	652
979	516	653
980	654	523
981	629	517
982	630	537
983	631	539
984	632	540
985	655	518
986	656	507
987	657	541
988	678	546
989	549	669
990	550	670
991	633	547
992	551	634
993	553	816
994	817	559
995	857	598
996	858	587
997	883	599
998	571	818
999	835	519
1000	529	836
1001	841	520
1002	842	573
1003	859	530
1004	531	800
1005	560	810
1006	532	811
1007	533	825
1008	565	826
1009	574	870
1010	884	596
1011	578	885
1012	606	886
1013	874	521
1014	534	801
1015	603	827
1016	860	561
1017	861	579
1018	604	843
1019	597	844
1020	862	591
1021	592	871
1022	875	593
1023	828	522
1024	845	538
1025	524	863
1026	703	600
1027	554	733
1028	580	734
1029	555	768
1030	735	588
1031	566	736
1032	747	556
1033	769	607
1034	770	562
1035	581	771
1036	601	772
1037	602	716
1038	760	557
1039	782	572
1040	704	575
1041	589	705
1042	748	590
1043	749	567
1044	576	750
1045	717	582
1046	718	608
1047	563	719
1048	568	693
1049	706	569
1050	570	707
1051	583	727
1052	728	584
1053	737	585
1054	586	751
1055	564	761
1056	0	0
1057	0	0
1058	0	0
1059	0	0
1060	0	0
1061	0	0
1062	0	0
1063	0	0
1064	0	0
1065	0	0
1066	0	0
1067	0	0
1068	0	0
1069	0	0
1070	0	0
1071	0	0
1072	0	0
1073	0	0
1074	0	0
1075	0	0
1076	0	0
1077	0	0
1078	0	0
1079	0	0
1080	0	0
1081	0	0
1082	0	0
1083	0	0
1084	0	0
1085	0	0
1086	0	0
1087	0	0
1088	0	0
1089	0	0
1090	0	0
1091	1070	1077
1092	1078	1071
1093	1087	1079
1094	1072	1080
1095	1073	1081
1096	1082	1074
1097	1083	1075
1098	0	0
1099	0	0
1100	0	0
1101	0	0
1102	0	0
1103	0	0
1104	0	0
