# Supplementary material for: A Test of the ‘Genetic Rescue’ Technique Using Bottlenecked Donor Populations of Drosophila melanogaster
Source: PLoS One. 2012 Aug 13;7(8):e43113. doi: 10.1371/journal.pone.0043113 (PMC3418252; doi:10.1371/journal.pone.0043113)
Supplement: Data S2 — Pedigree data used in INLA analysis script. (CSV) [file pone.0043113.s004.csv]

new.cross	id	eggs	pupae	adults	dev.time	eclo.time	cross
a_inbred	506	18	18	18	18	5	1
a_inbred	508	13	0	0	NA	NA	1
a_inbred	509	0	0	0	NA	NA	1
a_inbred	510	0	0	0	NA	NA	1
a_inbred	511	0	0	0	NA	NA	1
a_inbred	512	85	69	58	20	10	1
a_inbred	523	59	38	28	19	7	1
a_inbred	525	22	0	0	NA	NA	1
a_inbred	526	84	20	20	13	7	1
a_inbred	535	0	0	0	NA	NA	1
a_inbred	536	81	29	25	17	5	1
a_inbred	539	41	32	28	18	5	1
a_inbred	542	0	0	0	NA	NA	1
a_inbred	543	41	38	34	15	4	1
a_inbred	544	0	0	0	NA	NA	1
a_inbred	545	0	0	0	NA	NA	1
a_inbred	546	42	42	39	16	4	1
a_inbred	547	23	10	8	16	3	1
a_inbred	548	0	0	0	NA	NA	1
a_inbred	549	60	35	28	16	5	1
a_inbred	552	0	0	0	NA	NA	1
a_inbred	553	19	12	12	15	11	1
a_inbred	557	1	1	1	15	1	1
a_inbred	558	0	0	0	NA	NA	1
a_inbred	559	110	108	108	20	12	1
a_inbred	565	52	47	38	15	9	1
a_inbred	571	15	2	2	13	2	1
a_inbred	573	53	49	45	17	8	1
a_inbred	577	0	0	0	NA	NA	1
a_inbred	578	71	71	61	14	7	1
a_inbred	587	8	8	8	16	2	1
a_inbred	591	22	10	10	16	7	1
a_inbred	594	58	17	17	17	5	1
a_inbred	595	16	16	10	16	4	1
a_inbred	596	38	38	32	17	7	1
a_inbred	598	118	45	44	15	8	1
a_inbred	603	43	6	3	15	3	1
a_inbred	605	63	63	63	16	8	1
a_inbred	606	139	69	68	19	10	1
a_inbred	609	4	0	0	NA	NA	1
a_inbred	610	22	11	11	15	4	1
a_inbred	611	11	0	0	NA	NA	1
a_inbred	612	18	0	0	NA	NA	1
a_inbred	613	116	116	106	17	11	1
b_F1(wl)	614	0	0	0	NA	NA	2
b_F1(wl)	615	100	90	86	16	10	2
b_F1(wl)	635	7	5	5	17	1	2
b_F1(wl)	639	0	0	0	NA	NA	2
b_F1(wl)	640	70	25	24	15	7	2
b_F1(wl)	658	0	0	0	NA	NA	2
b_F1(wl)	659	0	0	0	NA	NA	2
b_F1(wl)	660	15	11	11	14	3	2
b_F1(wl)	664	172	17	17	17	7	2
b_F1(wl)	671	2	2	2	16	1	2
b_F1(wl)	672	0	0	0	NA	NA	2
b_F1(wl)	673	85	43	38	17	8	2
b_F1(wl)	679	0	0	0	NA	NA	2
b_F1(wl)	680	0	0	0	NA	NA	2
b_F1(wl)	681	0	0	0	NA	NA	2
b_F1(wl)	682	0	0	0	NA	NA	2
b_F1(wl)	683	24	18	17	16	6	2
b_F1(wl)	684	0	0	0	NA	NA	2
b_F1(wl)	685	0	0	0	NA	NA	2
b_F1(wl)	686	5	0	0	NA	NA	2
b_F1(wl)	687	0	0	0	NA	NA	2
b_F1(wl)	688	3	3	3	16	4	2
b_F1(wl)	689	122	103	103	15	16	2
b_F1(wl)	694	13	7	7	14	2	2
b_F1(wl)	698	66	62	60	14	11	2
b_F1(wl)	708	114	114	104	17	14	2
b_F1(wl)	720	0	0	0	NA	NA	2
b_F1(wl)	721	128	70	70	17	9	2
b_F1(wl)	729	102	102	102	15	13	2
b_F1(wl)	738	9	0	0	NA	NA	2
b_F1(wl)	739	59	49	47	14	9	2
b_F1(wl)	752	0	0	0	NA	NA	2
b_F1(wl)	753	15	15	12	16	4	2
b_F1(wl)	754	103	103	101	20	8	2
b_F1(wl)	755	0	0	0	NA	NA	2
b_F1(wl)	756	81	43	40	14	7	2
b_F1(wl)	762	71	42	42	15	4	2
b_F1(wl)	766	119	119	119	13	14	2
b_F1(wl)	773	77	41	39	15	6	2
b_F1(wl)	776	17	17	17	15	3	2
b_F1(wl)	783	9	0	0	NA	NA	2
b_F1(wl)	784	0	0	0	NA	NA	2
b_F1(wl)	785	0	0	0	NA	NA	2
b_F1(wl)	786	0	0	0	NA	NA	2
b_F1(wl)	787	21	5	5	17	3	2
b_F1(wl)	788	17	0	0	NA	NA	2
b_F1(wl)	789	143	51	51	18	9	2
c_F1(bl)	790	12	12	10	16	3	3
c_F1(bl)	792	0	0	0	NA	NA	3
c_F1(bl)	793	2	2	2	14	1	3
c_F1(bl)	795	90	18	15	11	6	3
c_F1(bl)	802	67	3	3	12	2	3
c_F1(bl)	803	128	81	81	17	12	3
c_F1(bl)	812	135	135	128	12	10	3
c_F1(bl)	819	2	1	1	14	1	3
c_F1(bl)	820	7	4	4	17	3	3
c_F1(bl)	821	86	75	75	14	7	3
c_F1(bl)	829	67	35	35	13	6	3
c_F1(bl)	837	95	95	88	13	8	3
c_F1(bl)	845	10	10	10	15	4	3
c_F1(bl)	846	2	1	0	NA	NA	3
c_F1(bl)	847	10	0	0	NA	NA	3
c_F1(bl)	848	64	0	0	NA	NA	3
c_F1(bl)	849	113	104	104	17	11	3
c_F1(bl)	864	0	0	0	NA	NA	3
c_F1(bl)	865	121	117	111	14	10	3
c_F1(bl)	872	157	132	132	15	10	3
c_F1(bl)	876	110	71	71	14	10	3
c_F1(bl)	887	0	0	0	NA	NA	3
c_F1(bl)	888	11	0	0	NA	NA	3
c_F1(bl)	889	84	80	79	16	6	3
c_F1(bl)	890	22	20	20	14	2	3
c_F1(bl)	891	0	0	0	NA	NA	3
c_F1(bl)	892	27	26	26	14	4	3
d_F2(hh_wl)	893	96	60	43	13	13	4
d_F2(hh_wl)	894	79	76	73	14	8	4
d_F2(hh_wl)	895	113	70	70	15	13	4
d_F2(hh_wl)	896	112	31	24	14	6	4
d_F2(hh_wl)	897	0	0	0	NA	NA	4
d_F2(hh_wl)	898	62	0	0	NA	NA	4
d_F2(hh_wl)	899	0	0	0	NA	NA	4
d_F2(hh_wl)	900	92	49	43	14	14	4
d_F2(hh_wl)	901	80	63	40	14	14	4
d_F2(hh_wl)	902	89	21	21	13	13	4
d_F2(hh_wl)	903	46	30	27	14	14	4
d_F2(hh_wl)	904	0	0	0	NA	NA	4
d_F2(hh_wl)	905	31	31	31	15	15	4
d_F2(hh_wl)	906	0	0	0	NA	NA	4
d_F2(hh_wl)	907	0	0	0	NA	NA	4
d_F2(hh_wl)	908	17	17	17	14	14	4
d_F2(hh_wl)	909	71	56	56	14	14	4
d_F2(hh_wl)	910	0	0	0	NA	NA	4
d_F2(hh_wl)	911	0	0	0	NA	NA	4
f_F2(hh_bl)	912	112	75	72	15	7	5
f_F2(hh_bl)	913	123	123	90	14	9	5
f_F2(hh_bl)	914	153	137	129	14	14	5
f_F2(hh_bl)	915	122	82	59	17	13	5
f_F2(hh_bl)	916	28	0	0	NA	NA	5
f_F2(hh_bl)	917	165	124	119	14	8	5
f_F2(hh_bl)	918	140	120	117	14	12	5
f_F2(hh_bl)	919	195	142	120	17	23	5
f_F2(hh_bl)	920	187	169	164	14	14	5
f_F2(hh_bl)	921	169	166	124	15	13	5
f_F2(hh_bl)	922	20	19	19	15	4	5
f_F2(hh_bl)	923	45	41	41	14	4	5
f_F2(hh_bl)	924	0	0	0	NA	NA	5
f_F2(hh_bl)	925	197	197	176	16	20	5
f_F2(hh_bl)	926	1	1	0	NA	NA	5
f_F2(hh_bl)	927	102	87	87	16	9	5
f_F2(hh_bl)	928	90	78	76	17	13	5
f_F2(hh_bl)	929	111	98	95	16	8	5
f_F2(hh_bl)	930	161	161	161	13	17	5
f_F2(hh_bl)	931	193	162	161	12	16	5
f_F2(hh_bl)	932	155	150	144	14	11	5
f_F2(hh_bl)	933	134	122	118	16	7	5
f_F2(hh_bl)	934	142	109	100	16	17	5
f_F2(hh_bl)	935	166	166	166	12	21	5
f_F2(hh_bl)	936	0	0	0	NA	NA	5
f_F2(hh_bl)	937	1	1	1	16	1	5
f_F2(hh_bl)	938	153	123	123	13	18	5
f_F2(hh_bl)	939	56	38	38	14	5	5
f_F2(hh_bl)	940	12	12	12	14	4	5
d_F2(hh_wl)	941	1	1	1	13	1	4
d_F2(hh_wl)	942	116	114	112	13	8	4
d_F2(hh_wl)	943	3	3	3	13	1	4
d_F2(hh_wl)	944	1	1	1	15	1	4
d_F2(hh_wl)	945	158	24	24	14	10	4
d_F2(hh_wl)	946	0	0	0	NA	NA	4
d_F2(hh_wl)	947	10	0	0	NA	NA	4
d_F2(hh_wl)	948	156	156	154	17	12	4
d_F2(hh_wl)	949	54	49	49	15	7	4
d_F2(hh_wl)	950	55	54	54	16	8	4
d_F2(hh_wl)	951	175	75	73	14	9	4
d_F2(hh_wl)	952	13	13	11	15	3	4
d_F2(hh_wl)	953	0	0	0	NA	NA	4
d_F2(hh_wl)	954	118	118	118	17	16	4
d_F2(hh_wl)	955	99	46	45	16	7	4
d_F2(hh_wl)	956	10	6	6	14	3	4
d_F2(hh_wl)	957	94	90	90	14	9	4
d_F2(hh_wl)	958	142	57	46	15	5	4
d_F2(hh_wl)	959	121	65	64	13	12	4
d_F2(hh_wl)	960	89	84	73	15	6	4
d_F2(hh_wl)	961	116	84	69	15	9	4
d_F2(hh_wl)	962	0	0	0	NA	NA	4
d_F2(hh_wl)	963	80	70	70	14	12	4
d_F2(hh_wl)	964	114	101	101	16	10	4
d_F2(hh_wl)	965	2	1	1	15	1	4
d_F2(hh_wl)	966	84	66	66	15	10	4
d_F2(hh_wl)	967	161	101	100	13	15	4
d_F2(hh_wl)	968	10	7	7	14	6	4
d_F2(hh_wl)	969	93	93	78	15	19	4
e_F2(hi_wl)	970	14	6	5	16	1	4
e_F2(hi_wl)	971	48	12	9	11	3	4
e_F2(hi_wl)	972	149	149	139	15	12	4
e_F2(hi_wl)	973	159	38	29	16	6	4
e_F2(hi_wl)	974	124	27	26	11	6	4
e_F2(hi_wl)	975	78	18	18	11	4	4
e_F2(hi_wl)	976	43	37	36	15	10	4
e_F2(hi_wl)	977	0	0	0	NA	NA	4
e_F2(hi_wl)	978	108	108	97	14	17	4
e_F2(hi_wl)	979	21	0	0	NA	NA	4
e_F2(hi_wl)	980	55	23	18	13	4	4
e_F2(hi_wl)	981	153	127	92	13	13	4
e_F2(hi_wl)	982	0	0	0	NA	NA	4
e_F2(hi_wl)	983	97	97	87	19	19	4
e_F2(hi_wl)	984	127	12	10	12	12	4
e_F2(hi_wl)	985	119	99	83	14	14	4
e_F2(hi_wl)	986	0	0	0	NA	NA	4
e_F2(hi_wl)	987	0	0	0	NA	NA	4
e_F2(hi_wl)	988	0	0	0	NA	NA	4
e_F2(hi_wl)	989	0	0	0	NA	NA	4
e_F2(hi_wl)	990	0	0	0	NA	NA	4
e_F2(hi_wl)	991	0	0	0	NA	NA	4
e_F2(hi_wl)	992	0	0	0	NA	NA	4
g_F2(hi_bl)	993	67	44	39	15	6	5
g_F2(hi_bl)	994	18	18	18	14	3	5
g_F2(hi_bl)	995	103	98	98	15	7	5
g_F2(hi_bl)	996	202	136	134	17	17	5
g_F2(hi_bl)	997	114	102	76	16	6	5
g_F2(hi_bl)	998	56	10	10	16	3	5
g_F2(hi_bl)	999	76	77	76	15	7	5
g_F2(hi_bl)	1000	40	40	35	15	10	5
g_F2(hi_bl)	1001	126	126	121	14	19	5
g_F2(hi_bl)	1002	117	117	117	16	10	5
g_F2(hi_bl)	1003	164	164	158	16	14	5
g_F2(hi_bl)	1004	44	41	41	13	4	5
g_F2(hi_bl)	1005	73	69	65	13	9	5
g_F2(hi_bl)	1006	111	107	104	14	11	5
g_F2(hi_bl)	1007	143	142	142	14	13	5
g_F2(hi_bl)	1008	0	0	0	NA	NA	5
g_F2(hi_bl)	1009	86	72	64	13	9	5
g_F2(hi_bl)	1010	153	143	111	15	10	5
g_F2(hi_bl)	1011	5	5	5	16	1	5
g_F2(hi_bl)	1012	130	67	50	16	10	5
g_F2(hi_bl)	1013	61	57	56	14	5	5
g_F2(hi_bl)	1014	121	78	75	14	7	5
g_F2(hi_bl)	1015	116	116	116	14	17	5
g_F2(hi_bl)	1016	0	0	0	NA	NA	5
g_F2(hi_bl)	1017	98	86	84	17	10	5
g_F2(hi_bl)	1018	100	100	99	15	9	5
g_F2(hi_bl)	1019	97	41	38	14	6	5
g_F2(hi_bl)	1020	107	43	43	16	4	5
g_F2(hi_bl)	1021	65	33	29	15	13	5
g_F2(hi_bl)	1022	68	43	41	15	10	5
g_F2(hi_bl)	1023	109	105	102	13	10	5
g_F2(hi_bl)	1024	138	109	109	13	20	5
g_F2(hi_bl)	1025	84	46	44	12	12	5
e_F2(hi_wl)	1026	13	11	11	16	3	4
e_F2(hi_wl)	1027	130	63	63	16	6	4
e_F2(hi_wl)	1028	177	147	129	16	18	4
e_F2(hi_wl)	1029	53	18	18	15	6	4
e_F2(hi_wl)	1030	46	4	3	11	3	4
e_F2(hi_wl)	1031	0	0	0	NA	NA	4
e_F2(hi_wl)	1032	172	123	116	17	19	4
e_F2(hi_wl)	1033	103	103	103	15	6	4
e_F2(hi_wl)	1034	125	125	123	16	10	4
e_F2(hi_wl)	1035	113	105	104	15	8	4
e_F2(hi_wl)	1036	137	113	104	16	12	4
e_F2(hi_wl)	1037	29	10	8	13	5	4
e_F2(hi_wl)	1038	0	0	0	NA	NA	4
e_F2(hi_wl)	1039	0	0	0	NA	NA	4
e_F2(hi_wl)	1040	63	50	50	14	4	4
e_F2(hi_wl)	1041	141	48	45	15	6	4
e_F2(hi_wl)	1042	101	41	40	15	7	4
e_F2(hi_wl)	1043	1	0	0	NA	NA	4
e_F2(hi_wl)	1044	51	29	28	16	4	4
e_F2(hi_wl)	1045	158	158	158	15	20	4
e_F2(hi_wl)	1046	127	127	122	16	15	4
e_F2(hi_wl)	1047	107	115	106	14	17	4
e_F2(hi_wl)	1048	36	22	21	16	3	4
e_F2(hi_wl)	1049	28	28	27	13	5	4
e_F2(hi_wl)	1050	75	48	47	15	5	4
e_F2(hi_wl)	1051	0	0	0	NA	NA	4
e_F2(hi_wl)	1052	120	44	17	16	16	4
e_F2(hi_wl)	1053	167	124	118	13	16	4
e_F2(hi_wl)	1054	114	42	40	15	7	4
e_F2(hi_wl)	1055	108	108	105	18	6	4
h_outbred	1056	122	122	122	15	17	6
h_outbred	1057	189	137	133	18	17	6
h_outbred	1058	94	76	74	13	8	6
h_outbred	1059	162	162	162	16	12	6
h_outbred	1060	95	91	83	16	8	6
h_outbred	1061	148	96	95	18	11	6
h_outbred	1062	154	154	154	18	12	6
h_outbred	1063	138	40	33	14	8	6
h_outbred	1064	151	151	148	13	21	6
h_outbred	1065	99	99	99	15	7	6
h_outbred	1066	146	143	136	20	12	6
h_outbred	1067	99	86	74	16	8	6
h_outbred	1068	0	0	0	NA	NA	6
h_outbred	1069	149	109	107	18	10	6
h_outbred	1070	106	83	76	15	14	6
h_outbred	1076	5	4	3	13	1	6
h_outbred	1077	188	130	130	13	16	6
h_outbred	1084	0	0	0	NA	NA	6
h_outbred	1085	0	0	0	NA	NA	6
h_outbred	1086	14	14	14	15	8	6
h_outbred	1088	12	10	10	12	1	6
h_outbred	1089	0	0	0	NA	NA	6
h_outbred	1090	115	52	50	15	13	6
h_outbred	1091	0	0	0	NA	NA	6
h_outbred	1092	176	143	139	19	16	6
h_outbred	1093	157	133	126	17	12	6
h_outbred	1094	60	53	53	14	5	6
h_outbred	1095	145	145	145	17	14	6
h_outbred	1096	101	99	97	13	8	6
h_outbred	1097	26	17	17	13	5	6
h_outbred	1098	109	109	102	14	15	6
h_outbred	1099	138	126	92	15	19	6
h_outbred	1100	147	28	27	19	9	6
h_outbred	1101	136	121	116	15	9	6
h_outbred	1102	133	113	85	21	12	6
h_outbred	1103	7	2	2	15	1	6
h_outbred	1104	147	147	128	15	16	6
