# Supplementary material for: A Test of the ‘Genetic Rescue’ Technique Using Bottlenecked Donor Populations of Drosophila melanogaster
Source: PLoS One. 2012 Aug 13;7(8):e43113. doi: 10.1371/journal.pone.0043113 (PMC3418252; doi:10.1371/journal.pone.0043113)
Supplement: Data S3 — Survival data used in survival script. (TXT) [file pone.0043113.s005.txt]

time	ci	cross	line	cross2
4	0	a_inbred	slg	a_inbred
4	0	a_inbred	slg	a_inbred
4	0	a_inbred	slg	a_inbred
4	0	a_inbred	slg	a_inbred
4	1	a_inbred	slg	a_inbred
6	0	a_inbred	slg	a_inbred
4	1	a_inbred	slg	a_inbred
3	0	a_inbred	slg	a_inbred
4	0	a_inbred	slg	a_inbred
7	0	a_inbred	slg	a_inbred
5	0	a_inbred	slg	a_inbred
4	0	a_inbred	slg	a_inbred
6	1	a_inbred	slg	a_inbred
3	0	a_inbred	slg	a_inbred
6	0	a_inbred	slg	a_inbred
4	0	a_inbred	slg	a_inbred
4	0	a_inbred	slg	a_inbred
5	0	a_inbred	slg	a_inbred
4	0	a_inbred	slg	a_inbred
4	0	a_inbred	slg	a_inbred
4	0	a_inbred	slg	a_inbred
4	0	a_inbred	slg	a_inbred
5	0	a_inbred	slg	a_inbred
4	0	a_inbred	slg	a_inbred
4	0	a_inbred	slg	a_inbred
4	0	a_inbred	slg	a_inbred
4	0	a_inbred	slg	a_inbred
4	0	a_inbred	slg	a_inbred
4	0	a_inbred	slg	a_inbred
4	0	a_inbred	slg	a_inbred
4	0	a_inbred	slg	a_inbred
4	0	a_inbred	slg	a_inbred
4	0	a_inbred	slg	a_inbred
4	0	a_inbred	slg	a_inbred
4	0	a_inbred	slg	a_inbred
4	0	a_inbred	slg	a_inbred
3	0	a_inbred	slg	a_inbred
3	1	a_inbred	slg	a_inbred
4	0	a_inbred	slg	a_inbred
4	0	a_inbred	slg	a_inbred
4	0	a_inbred	slg	a_inbred
4	0	a_inbred	slg	a_inbred
4	0	a_inbred	slg	a_inbred
4	0	a_inbred	slg	a_inbred
4	0	a_inbred	slg	a_inbred
4	0	a_inbred	slg	a_inbred
4	0	a_inbred	slg	a_inbred
4	0	a_inbred	slg	a_inbred
4	0	a_inbred	slg	a_inbred
4	0	a_inbred	slg	a_inbred
4	0	a_inbred	slg	a_inbred
5	1	a_inbred	slg	a_inbred
3	1	a_inbred	slg	a_inbred
4	0	a_inbred	slg	a_inbred
4	0	a_inbred	slg	a_inbred
3	1	a_inbred	slg	a_inbred
3	1	a_inbred	slg	a_inbred
3	1	a_inbred	slg	a_inbred
3	1	a_inbred	slg	a_inbred
5	0	a_inbred	slg	a_inbred
4	0	a_inbred	slg	a_inbred
3	1	a_inbred	slg	a_inbred
3	1	a_inbred	slg	a_inbred
4	0	a_inbred	slg	a_inbred
4	0	a_inbred	slg	a_inbred
3	1	a_inbred	slg	a_inbred
3	0	a_inbred	slg	a_inbred
1	1	a_inbred	slg	a_inbred
6	1	a_inbred	slg	a_inbred
3	0	a_inbred	slg	a_inbred
5	0	a_inbred	slg	a_inbred
4	0	a_inbred	slg	a_inbred
4	1	a_inbred	slg	a_inbred
3	1	a_inbred	slg	a_inbred
4	1	a_inbred	slg	a_inbred
4	1	a_inbred	slg	a_inbred
4	0	a_inbred	slg	a_inbred
4	0	a_inbred	slg	a_inbred
4	0	a_inbred	slg	a_inbred
5	0	a_inbred	slg	a_inbred
4	0	a_inbred	slg	a_inbred
4	0	a_inbred	slg	a_inbred
6	0	a_inbred	slg	a_inbred
2	1	a_inbred	slg	a_inbred
4	0	a_inbred	slg	a_inbred
4	0	a_inbred	slg	a_inbred
4	0	a_inbred	slg	a_inbred
1	1	a_inbred	slg	a_inbred
4	0	a_inbred	slg	a_inbred
4	0	a_inbred	slg	a_inbred
4	0	a_inbred	slg	a_inbred
4	0	a_inbred	slg	a_inbred
3	1	a_inbred	slg	a_inbred
3	0	a_inbred	slg	a_inbred
4	0	a_inbred	slg	a_inbred
4	0	a_inbred	slg	a_inbred
4	0	a_inbred	slg	a_inbred
4	0	a_inbred	slg	a_inbred
4	0	a_inbred	slg	a_inbred
4	0	a_inbred	slg	a_inbred
4	0	a_inbred	slg	a_inbred
4	0	a_inbred	slg	a_inbred
3	1	a_inbred	slg	a_inbred
3	0	a_inbred	slg	a_inbred
4	0	a_inbred	slg	a_inbred
4	0	a_inbred	slg	a_inbred
4	0	a_inbred	slg	a_inbred
4	1	a_inbred	slg	a_inbred
4	0	a_inbred	slg	a_inbred
4	0	a_inbred	slg	a_inbred
4	0	a_inbred	slg	a_inbred
4	0	a_inbred	slg	a_inbred
3	0	a_inbred	slg	a_inbred
4	0	a_inbred	slg	a_inbred
4	0	a_inbred	slg	a_inbred
4	0	a_inbred	slg	a_inbred
4	0	a_inbred	slg	a_inbred
4	1	a_inbred	slg	a_inbred
3	1	a_inbred	slg	a_inbred
4	0	a_inbred	slg	a_inbred
4	0	a_inbred	slg	a_inbred
4	0	a_inbred	slg	a_inbred
2	1	a_inbred	slg	a_inbred
4	0	a_inbred	slg	a_inbred
4	0	a_inbred	slg	a_inbred
4	0	a_inbred	slg	a_inbred
3	1	a_inbred	slg	a_inbred
1	1	a_inbred	slg	a_inbred
1	0	a_inbred	slg	a_inbred
4	0	a_inbred	slg	a_inbred
3	1	a_inbred	slg	a_inbred
6	0	a_inbred	slg	a_inbred
4	0	a_inbred	slg	a_inbred
4	0	a_inbred	slg	a_inbred
4	0	a_inbred	slg	a_inbred
1	0	a_inbred	slg	a_inbred
4	0	a_inbred	slg	a_inbred
4	0	a_inbred	slg	a_inbred
2	1	a_inbred	slg	a_inbred
4	0	a_inbred	slg	a_inbred
4	0	a_inbred	slg	a_inbred
4	0	a_inbred	slg	a_inbred
4	0	a_inbred	slg	a_inbred
3	1	a_inbred	slg	a_inbred
4	0	a_inbred	slg	a_inbred
4	0	a_inbred	slg	a_inbred
4	0	a_inbred	slg	a_inbred
4	0	a_inbred	slg	a_inbred
1	0	a_inbred	slg	a_inbred
4	0	a_inbred	slg	a_inbred
4	0	a_inbred	slg	a_inbred
3	1	a_inbred	slg	a_inbred
4	0	a_inbred	slg	a_inbred
4	0	a_inbred	slg	a_inbred
4	0	a_inbred	slg	a_inbred
4	0	a_inbred	slg	a_inbred
3	1	a_inbred	slg	a_inbred
3	1	a_inbred	slg	a_inbred
4	0	a_inbred	slg	a_inbred
3	0	a_inbred	slg	a_inbred
4	0	a_inbred	slg	a_inbred
1	0	a_inbred	slg	a_inbred
6	1	a_inbred	wt	a_inbred
4	1	a_inbred	wt	a_inbred
4	0	a_inbred	wt	a_inbred
4	0	a_inbred	wt	a_inbred
4	0	a_inbred	wt	a_inbred
5	0	a_inbred	wt	a_inbred
5	1	a_inbred	wt	a_inbred
3	1	a_inbred	wt	a_inbred
3	1	a_inbred	wt	a_inbred
3	1	a_inbred	wt	a_inbred
2	1	a_inbred	wt	a_inbred
4	0	a_inbred	wt	a_inbred
8	0	a_inbred	wt	a_inbred
2	1	a_inbred	wt	a_inbred
3	1	a_inbred	wt	a_inbred
3	1	a_inbred	wt	a_inbred
4	0	a_inbred	wt	a_inbred
4	0	a_inbred	wt	a_inbred
3	1	a_inbred	wt	a_inbred
4	1	a_inbred	wt	a_inbred
4	0	a_inbred	wt	a_inbred
4	0	a_inbred	wt	a_inbred
4	0	a_inbred	wt	a_inbred
4	0	a_inbred	wt	a_inbred
6	0	a_inbred	wt	a_inbred
4	0	a_inbred	wt	a_inbred
3	1	a_inbred	wt	a_inbred
3	1	a_inbred	wt	a_inbred
5	0	a_inbred	wt	a_inbred
4	0	a_inbred	wt	a_inbred
5	0	a_inbred	wt	a_inbred
4	0	a_inbred	wt	a_inbred
4	0	a_inbred	wt	a_inbred
4	0	a_inbred	wt	a_inbred
4	0	a_inbred	wt	a_inbred
4	0	a_inbred	wt	a_inbred
4	0	a_inbred	wt	a_inbred
4	0	a_inbred	wt	a_inbred
4	1	a_inbred	wt	a_inbred
4	0	a_inbred	wt	a_inbred
6	0	a_inbred	wt	a_inbred
4	0	a_inbred	wt	a_inbred
6	0	a_inbred	wt	a_inbred
4	0	a_inbred	wt	a_inbred
5	0	a_inbred	wt	a_inbred
4	0	a_inbred	wt	a_inbred
4	0	a_inbred	wt	a_inbred
4	0	a_inbred	wt	a_inbred
7	0	a_inbred	wt	a_inbred
4	1	a_inbred	wt	a_inbred
3	1	a_inbred	wt	a_inbred
4	0	a_inbred	wt	a_inbred
6	0	a_inbred	wt	a_inbred
5	0	a_inbred	wt	a_inbred
4	0	a_inbred	wt	a_inbred
4	0	a_inbred	wt	a_inbred
4	0	a_inbred	wt	a_inbred
4	0	a_inbred	wt	a_inbred
4	0	a_inbred	wt	a_inbred
4	0	a_inbred	wt	a_inbred
4	0	a_inbred	wt	a_inbred
4	0	a_inbred	wt	a_inbred
4	0	a_inbred	wt	a_inbred
3	1	a_inbred	wt	a_inbred
3	1	a_inbred	wt	a_inbred
4	1	a_inbred	wt	a_inbred
4	0	a_inbred	wt	a_inbred
5	0	a_inbred	wt	a_inbred
4	0	a_inbred	wt	a_inbred
5	0	a_inbred	wt	a_inbred
5	0	a_inbred	wt	a_inbred
4	0	a_inbred	wt	a_inbred
4	0	a_inbred	wt	a_inbred
6	0	a_inbred	wt	a_inbred
5	0	a_inbred	wt	a_inbred
4	0	a_inbred	wt	a_inbred
5	0	a_inbred	wt	a_inbred
4	0	a_inbred	wt	a_inbred
5	0	a_inbred	wt	a_inbred
4	0	a_inbred	wt	a_inbred
6	0	a_inbred	wt	a_inbred
4	0	a_inbred	wt	a_inbred
1	1	a_inbred	wt	a_inbred
3	0	a_inbred	wt	a_inbred
4	0	a_inbred	wt	a_inbred
4	0	a_inbred	wt	a_inbred
5	1	a_inbred	wt	a_inbred
2	1	a_inbred	wt	a_inbred
3	0	a_inbred	wt	a_inbred
3	1	a_inbred	wt	a_inbred
3	1	a_inbred	wt	a_inbred
2	0	a_inbred	wt	a_inbred
5	0	a_inbred	wt	a_inbred
4	0	a_inbred	wt	a_inbred
4	0	a_inbred	wt	a_inbred
5	0	a_inbred	wt	a_inbred
5	0	a_inbred	wt	a_inbred
4	0	a_inbred	wt	a_inbred
5	0	a_inbred	wt	a_inbred
4	0	a_inbred	wt	a_inbred
4	0	a_inbred	wt	a_inbred
4	0	a_inbred	wt	a_inbred
4	0	a_inbred	wt	a_inbred
5	0	a_inbred	wt	a_inbred
6	0	a_inbred	wt	a_inbred
4	0	a_inbred	wt	a_inbred
6	0	a_inbred	wt	a_inbred
4	0	a_inbred	wt	a_inbred
5	0	a_inbred	wt	a_inbred
4	0	a_inbred	wt	a_inbred
4	0	a_inbred	wt	a_inbred
4	0	a_inbred	wt	a_inbred
6	0	a_inbred	wt	a_inbred
4	0	a_inbred	wt	a_inbred
3	1	a_inbred	wt	a_inbred
4	1	a_inbred	wt	a_inbred
2	1	a_inbred	wt	a_inbred
2	1	a_inbred	wt	a_inbred
4	0	a_inbred	wt	a_inbred
5	0	a_inbred	wt	a_inbred
4	0	a_inbred	wt	a_inbred
5	0	a_inbred	wt	a_inbred
4	0	a_inbred	wt	a_inbred
4	0	a_inbred	wt	a_inbred
4	0	a_inbred	wt	a_inbred
4	0	a_inbred	wt	a_inbred
4	0	a_inbred	wt	a_inbred
4	0	a_inbred	wt	a_inbred
4	0	a_inbred	wt	a_inbred
4	0	a_inbred	wt	a_inbred
4	0	a_inbred	wt	a_inbred
4	0	a_inbred	wt	a_inbred
4	0	a_inbred	wt	a_inbred
4	0	a_inbred	wt	a_inbred
4	0	a_inbred	wt	a_inbred
4	0	a_inbred	wt	a_inbred
4	0	a_inbred	wt	a_inbred
4	0	a_inbred	wt	a_inbred
3	1	a_inbred	wt	a_inbred
1	1	a_inbred	wt	a_inbred
4	0	a_inbred	wt	a_inbred
4	0	a_inbred	wt	a_inbred
4	0	a_inbred	wt	a_inbred
4	0	a_inbred	wt	a_inbred
4	0	a_inbred	wt	a_inbred
2	1	a_inbred	wt	a_inbred
4	0	a_inbred	wt	a_inbred
4	0	a_inbred	wt	a_inbred
3	1	a_inbred	wt	a_inbred
5	1	a_inbred	wt	a_inbred
4	0	a_inbred	wt	a_inbred
4	0	a_inbred	wt	a_inbred
4	0	a_inbred	wt	a_inbred
3	1	a_inbred	wt	a_inbred
4	0	a_inbred	wt	a_inbred
4	0	a_inbred	wt	a_inbred
4	0	a_inbred	wt	a_inbred
4	0	a_inbred	wt	a_inbred
5	1	a_inbred	wt	a_inbred
4	0	a_inbred	wt	a_inbred
4	0	a_inbred	wt	a_inbred
3	1	a_inbred	wt	a_inbred
4	0	a_inbred	wt	a_inbred
4	1	a_inbred	wt	a_inbred
3	1	a_inbred	wt	a_inbred
4	0	a_inbred	wt	a_inbred
4	0	a_inbred	wt	a_inbred
4	0	a_inbred	wt	a_inbred
3	1	a_inbred	wt	a_inbred
4	0	a_inbred	wt	a_inbred
1	1	b_F1within	slg	b_F1within
4	0	b_F1within	slg	b_F1within
4	0	b_F1within	slg	b_F1within
4	0	b_F1within	slg	b_F1within
4	0	b_F1within	slg	b_F1within
4	0	b_F1within	slg	b_F1within
4	0	b_F1within	slg	b_F1within
4	0	b_F1within	slg	b_F1within
4	0	b_F1within	slg	b_F1within
4	0	b_F1within	slg	b_F1within
4	0	b_F1within	slg	b_F1within
4	0	b_F1within	slg	b_F1within
4	0	b_F1within	slg	b_F1within
4	0	b_F1within	slg	b_F1within
4	0	b_F1within	slg	b_F1within
4	0	b_F1within	slg	b_F1within
4	0	b_F1within	slg	b_F1within
2	1	b_F1within	slg	b_F1within
4	0	b_F1within	slg	b_F1within
4	0	b_F1within	slg	b_F1within
4	0	b_F1within	slg	b_F1within
4	1	b_F1within	slg	b_F1within
4	0	b_F1within	slg	b_F1within
4	0	b_F1within	slg	b_F1within
4	0	b_F1within	slg	b_F1within
2	1	b_F1within	slg	b_F1within
4	0	b_F1within	slg	b_F1within
4	0	b_F1within	slg	b_F1within
4	0	b_F1within	slg	b_F1within
4	0	b_F1within	slg	b_F1within
4	0	b_F1within	slg	b_F1within
4	0	b_F1within	slg	b_F1within
4	0	b_F1within	slg	b_F1within
4	0	b_F1within	slg	b_F1within
4	0	b_F1within	slg	b_F1within
4	0	b_F1within	slg	b_F1within
4	0	b_F1within	slg	b_F1within
4	0	b_F1within	slg	b_F1within
4	0	b_F1within	slg	b_F1within
4	0	b_F1within	slg	b_F1within
4	0	b_F1within	slg	b_F1within
4	0	b_F1within	slg	b_F1within
4	0	b_F1within	slg	b_F1within
2	1	b_F1within	slg	b_F1within
4	0	b_F1within	slg	b_F1within
4	0	b_F1within	slg	b_F1within
4	0	b_F1within	slg	b_F1within
4	1	b_F1within	slg	b_F1within
4	1	b_F1within	slg	b_F1within
4	1	b_F1within	slg	b_F1within
2	1	b_F1within	slg	b_F1within
4	0	b_F1within	slg	b_F1within
4	0	b_F1within	slg	b_F1within
4	0	b_F1within	slg	b_F1within
4	0	b_F1within	slg	b_F1within
4	0	b_F1within	slg	b_F1within
4	0	b_F1within	slg	b_F1within
4	0	b_F1within	slg	b_F1within
4	0	b_F1within	slg	b_F1within
4	0	b_F1within	slg	b_F1within
4	0	b_F1within	slg	b_F1within
4	0	b_F1within	slg	b_F1within
4	0	b_F1within	slg	b_F1within
4	0	b_F1within	slg	b_F1within
4	0	b_F1within	slg	b_F1within
4	0	b_F1within	slg	b_F1within
4	0	b_F1within	slg	b_F1within
4	0	b_F1within	slg	b_F1within
4	1	b_F1within	slg	b_F1within
4	1	b_F1within	slg	b_F1within
4	0	b_F1within	slg	b_F1within
4	0	b_F1within	slg	b_F1within
4	0	b_F1within	slg	b_F1within
4	1	b_F1within	slg	b_F1within
4	0	b_F1within	slg	b_F1within
4	1	b_F1within	slg	b_F1within
4	1	b_F1within	slg	b_F1within
4	1	b_F1within	slg	b_F1within
4	0	b_F1within	slg	b_F1within
4	0	b_F1within	slg	b_F1within
4	0	b_F1within	slg	b_F1within
4	0	b_F1within	slg	b_F1within
4	0	b_F1within	slg	b_F1within
4	0	b_F1within	slg	b_F1within
4	0	b_F1within	slg	b_F1within
4	0	b_F1within	slg	b_F1within
4	0	b_F1within	slg	b_F1within
4	0	b_F1within	slg	b_F1within
4	0	b_F1within	slg	b_F1within
4	0	b_F1within	slg	b_F1within
4	0	b_F1within	slg	b_F1within
4	0	b_F1within	slg	b_F1within
4	0	b_F1within	slg	b_F1within
4	0	b_F1within	slg	b_F1within
4	0	b_F1within	slg	b_F1within
4	0	b_F1within	slg	b_F1within
4	0	b_F1within	slg	b_F1within
4	0	b_F1within	slg	b_F1within
4	0	b_F1within	slg	b_F1within
4	0	b_F1within	slg	b_F1within
4	0	b_F1within	slg	b_F1within
4	0	b_F1within	slg	b_F1within
4	0	b_F1within	slg	b_F1within
4	0	b_F1within	slg	b_F1within
5	0	b_F1within	slg	b_F1within
5	0	b_F1within	slg	b_F1within
5	0	b_F1within	slg	b_F1within
5	0	b_F1within	slg	b_F1within
5	0	b_F1within	slg	b_F1within
5	0	b_F1within	slg	b_F1within
5	0	b_F1within	slg	b_F1within
5	0	b_F1within	slg	b_F1within
5	0	b_F1within	slg	b_F1within
5	0	b_F1within	slg	b_F1within
5	0	b_F1within	slg	b_F1within
5	0	b_F1within	slg	b_F1within
5	0	b_F1within	slg	b_F1within
5	0	b_F1within	slg	b_F1within
5	0	b_F1within	slg	b_F1within
5	0	b_F1within	slg	b_F1within
5	0	b_F1within	slg	b_F1within
5	0	b_F1within	slg	b_F1within
5	0	b_F1within	slg	b_F1within
5	0	b_F1within	slg	b_F1within
5	0	b_F1within	slg	b_F1within
5	0	b_F1within	slg	b_F1within
5	0	b_F1within	slg	b_F1within
5	0	b_F1within	slg	b_F1within
5	0	b_F1within	slg	b_F1within
5	0	b_F1within	slg	b_F1within
5	0	b_F1within	slg	b_F1within
5	0	b_F1within	slg	b_F1within
5	0	b_F1within	slg	b_F1within
5	0	b_F1within	slg	b_F1within
5	0	b_F1within	slg	b_F1within
5	0	b_F1within	slg	b_F1within
5	0	b_F1within	slg	b_F1within
5	0	b_F1within	slg	b_F1within
5	0	b_F1within	slg	b_F1within
5	0	b_F1within	slg	b_F1within
5	0	b_F1within	slg	b_F1within
5	0	b_F1within	slg	b_F1within
5	0	b_F1within	slg	b_F1within
5	0	b_F1within	slg	b_F1within
5	0	b_F1within	slg	b_F1within
5	0	b_F1within	slg	b_F1within
5	0	b_F1within	slg	b_F1within
5	0	b_F1within	slg	b_F1within
5	0	b_F1within	slg	b_F1within
5	0	b_F1within	slg	b_F1within
5	0	b_F1within	slg	b_F1within
5	0	b_F1within	slg	b_F1within
5	0	b_F1within	slg	b_F1within
5	0	b_F1within	slg	b_F1within
5	0	b_F1within	slg	b_F1within
5	0	b_F1within	slg	b_F1within
5	0	b_F1within	slg	b_F1within
5	0	b_F1within	slg	b_F1within
4	0	b_F1within	slg	b_F1within
4	0	b_F1within	slg	b_F1within
4	0	b_F1within	slg	b_F1within
4	0	b_F1within	slg	b_F1within
4	0	b_F1within	slg	b_F1within
4	0	b_F1within	slg	b_F1within
4	0	b_F1within	slg	b_F1within
4	0	b_F1within	slg	b_F1within
4	0	b_F1within	slg	b_F1within
4	0	b_F1within	slg	b_F1within
4	0	b_F1within	slg	b_F1within
4	0	b_F1within	slg	b_F1within
4	0	b_F1within	slg	b_F1within
3	0	b_F1within	slg	b_F1within
3	0	b_F1within	slg	b_F1within
3	0	b_F1within	slg	b_F1within
3	1	b_F1within	slg	b_F1within
3	1	b_F1within	wt	b_F1within
4	1	b_F1within	wt	b_F1within
4	0	b_F1within	wt	b_F1within
6	0	b_F1within	wt	b_F1within
2	1	b_F1within	wt	b_F1within
4	1	b_F1within	wt	b_F1within
4	0	b_F1within	wt	b_F1within
4	0	b_F1within	wt	b_F1within
2	1	b_F1within	wt	b_F1within
2	0	b_F1within	wt	b_F1within
2	1	b_F1within	wt	b_F1within
2	0	b_F1within	wt	b_F1within
4	0	b_F1within	wt	b_F1within
4	0	b_F1within	wt	b_F1within
3	1	b_F1within	wt	b_F1within
3	0	b_F1within	wt	b_F1within
4	0	b_F1within	wt	b_F1within
4	0	b_F1within	wt	b_F1within
4	0	b_F1within	wt	b_F1within
4	0	b_F1within	wt	b_F1within
4	0	b_F1within	wt	b_F1within
4	0	b_F1within	wt	b_F1within
4	0	b_F1within	wt	b_F1within
4	0	b_F1within	wt	b_F1within
4	0	b_F1within	wt	b_F1within
4	0	b_F1within	wt	b_F1within
4	0	b_F1within	wt	b_F1within
4	0	b_F1within	wt	b_F1within
4	0	b_F1within	wt	b_F1within
4	0	b_F1within	wt	b_F1within
4	0	b_F1within	wt	b_F1within
4	0	b_F1within	wt	b_F1within
4	0	b_F1within	wt	b_F1within
4	0	b_F1within	wt	b_F1within
4	0	b_F1within	wt	b_F1within
4	0	b_F1within	wt	b_F1within
4	0	b_F1within	wt	b_F1within
4	0	b_F1within	wt	b_F1within
4	0	b_F1within	wt	b_F1within
4	0	b_F1within	wt	b_F1within
4	0	b_F1within	wt	b_F1within
4	0	b_F1within	wt	b_F1within
4	0	b_F1within	wt	b_F1within
4	0	b_F1within	wt	b_F1within
4	0	b_F1within	wt	b_F1within
4	0	b_F1within	wt	b_F1within
4	0	b_F1within	wt	b_F1within
4	0	b_F1within	wt	b_F1within
4	0	b_F1within	wt	b_F1within
4	0	b_F1within	wt	b_F1within
4	0	b_F1within	wt	b_F1within
4	0	b_F1within	wt	b_F1within
4	0	b_F1within	wt	b_F1within
4	0	b_F1within	wt	b_F1within
4	0	b_F1within	wt	b_F1within
4	0	b_F1within	wt	b_F1within
4	0	b_F1within	wt	b_F1within
4	0	b_F1within	wt	b_F1within
4	0	b_F1within	wt	b_F1within
4	0	b_F1within	wt	b_F1within
4	0	b_F1within	wt	b_F1within
4	0	b_F1within	wt	b_F1within
4	0	b_F1within	wt	b_F1within
4	0	b_F1within	wt	b_F1within
4	0	b_F1within	wt	b_F1within
4	0	b_F1within	wt	b_F1within
4	0	b_F1within	wt	b_F1within
4	0	b_F1within	wt	b_F1within
4	0	b_F1within	wt	b_F1within
4	0	b_F1within	wt	b_F1within
4	0	b_F1within	wt	b_F1within
4	0	b_F1within	wt	b_F1within
4	0	b_F1within	wt	b_F1within
4	0	b_F1within	wt	b_F1within
6	0	b_F1within	wt	b_F1within
6	0	b_F1within	wt	b_F1within
6	0	b_F1within	wt	b_F1within
6	0	b_F1within	wt	b_F1within
6	0	b_F1within	wt	b_F1within
6	0	b_F1within	wt	b_F1within
6	0	b_F1within	wt	b_F1within
6	0	b_F1within	wt	b_F1within
6	0	b_F1within	wt	b_F1within
6	0	b_F1within	wt	b_F1within
6	0	b_F1within	wt	b_F1within
6	0	b_F1within	wt	b_F1within
6	0	b_F1within	wt	b_F1within
6	0	b_F1within	wt	b_F1within
6	0	b_F1within	wt	b_F1within
6	0	b_F1within	wt	b_F1within
6	0	b_F1within	wt	b_F1within
6	0	b_F1within	wt	b_F1within
6	0	b_F1within	wt	b_F1within
6	0	b_F1within	wt	b_F1within
6	0	b_F1within	wt	b_F1within
6	0	b_F1within	wt	b_F1within
6	0	b_F1within	wt	b_F1within
6	0	b_F1within	wt	b_F1within
6	0	b_F1within	wt	b_F1within
6	0	b_F1within	wt	b_F1within
6	0	b_F1within	wt	b_F1within
6	0	b_F1within	wt	b_F1within
6	0	b_F1within	wt	b_F1within
6	0	b_F1within	wt	b_F1within
6	0	b_F1within	wt	b_F1within
6	0	b_F1within	wt	b_F1within
6	0	b_F1within	wt	b_F1within
6	0	b_F1within	wt	b_F1within
6	0	b_F1within	wt	b_F1within
6	0	b_F1within	wt	b_F1within
6	0	b_F1within	wt	b_F1within
6	0	b_F1within	wt	b_F1within
6	0	b_F1within	wt	b_F1within
6	0	b_F1within	wt	b_F1within
6	0	b_F1within	wt	b_F1within
6	0	b_F1within	wt	b_F1within
6	0	b_F1within	wt	b_F1within
6	0	b_F1within	wt	b_F1within
6	0	b_F1within	wt	b_F1within
6	0	b_F1within	wt	b_F1within
6	0	b_F1within	wt	b_F1within
6	0	b_F1within	wt	b_F1within
6	0	b_F1within	wt	b_F1within
6	0	b_F1within	wt	b_F1within
6	0	b_F1within	wt	b_F1within
6	0	b_F1within	wt	b_F1within
6	0	b_F1within	wt	b_F1within
6	0	b_F1within	wt	b_F1within
6	0	b_F1within	wt	b_F1within
6	0	b_F1within	wt	b_F1within
6	0	b_F1within	wt	b_F1within
6	0	b_F1within	wt	b_F1within
6	0	b_F1within	wt	b_F1within
6	0	b_F1within	wt	b_F1within
6	0	b_F1within	wt	b_F1within
6	0	b_F1within	wt	b_F1within
6	0	b_F1within	wt	b_F1within
6	0	b_F1within	wt	b_F1within
6	0	b_F1within	wt	b_F1within
6	0	b_F1within	wt	b_F1within
6	0	b_F1within	wt	b_F1within
6	0	b_F1within	wt	b_F1within
6	0	b_F1within	wt	b_F1within
6	0	b_F1within	wt	b_F1within
6	0	b_F1within	wt	b_F1within
6	0	b_F1within	wt	b_F1within
6	0	b_F1within	wt	b_F1within
6	0	b_F1within	wt	b_F1within
6	0	b_F1within	wt	b_F1within
6	0	b_F1within	wt	b_F1within
6	0	b_F1within	wt	b_F1within
6	0	b_F1within	wt	b_F1within
6	0	b_F1within	wt	b_F1within
6	0	b_F1within	wt	b_F1within
6	0	b_F1within	wt	b_F1within
6	0	b_F1within	wt	b_F1within
6	0	b_F1within	wt	b_F1within
6	0	b_F1within	wt	b_F1within
6	0	b_F1within	wt	b_F1within
6	0	b_F1within	wt	b_F1within
6	0	b_F1within	wt	b_F1within
6	0	b_F1within	wt	b_F1within
6	0	b_F1within	wt	b_F1within
6	0	b_F1within	wt	b_F1within
6	0	b_F1within	wt	b_F1within
6	0	b_F1within	wt	b_F1within
6	0	b_F1within	wt	b_F1within
6	0	b_F1within	wt	b_F1within
6	0	b_F1within	wt	b_F1within
6	1	b_F1within	wt	b_F1within
6	0	b_F1within	wt	b_F1within
6	0	b_F1within	wt	b_F1within
6	0	b_F1within	wt	b_F1within
6	0	b_F1within	wt	b_F1within
6	0	b_F1within	wt	b_F1within
6	0	b_F1within	wt	b_F1within
6	0	b_F1within	wt	b_F1within
6	0	b_F1within	wt	b_F1within
6	0	b_F1within	wt	b_F1within
6	0	b_F1within	wt	b_F1within
6	0	b_F1within	wt	b_F1within
6	0	b_F1within	wt	b_F1within
6	0	b_F1within	wt	b_F1within
6	0	b_F1within	wt	b_F1within
6	0	b_F1within	wt	b_F1within
6	0	b_F1within	wt	b_F1within
6	0	b_F1within	wt	b_F1within
6	1	b_F1within	wt	b_F1within
6	0	b_F1within	wt	b_F1within
6	0	b_F1within	wt	b_F1within
6	0	b_F1within	wt	b_F1within
6	0	b_F1within	wt	b_F1within
6	0	b_F1within	wt	b_F1within
6	0	b_F1within	wt	b_F1within
4	0	b_F1within	wt	b_F1within
4	0	b_F1within	wt	b_F1within
4	0	b_F1within	wt	b_F1within
4	0	b_F1within	wt	b_F1within
4	0	b_F1within	wt	b_F1within
4	0	b_F1within	wt	b_F1within
4	0	b_F1within	wt	b_F1within
4	0	b_F1within	wt	b_F1within
4	0	b_F1within	wt	b_F1within
4	0	b_F1within	wt	b_F1within
4	0	b_F1within	wt	b_F1within
4	0	b_F1within	wt	b_F1within
4	0	b_F1within	wt	b_F1within
4	0	b_F1within	wt	b_F1within
4	0	b_F1within	wt	b_F1within
4	0	b_F1within	wt	b_F1within
4	0	b_F1within	wt	b_F1within
4	0	b_F1within	wt	b_F1within
4	0	b_F1within	wt	b_F1within
4	0	b_F1within	wt	b_F1within
4	0	b_F1within	wt	b_F1within
4	0	b_F1within	wt	b_F1within
4	0	b_F1within	wt	b_F1within
4	0	b_F1within	wt	b_F1within
4	0	b_F1within	wt	b_F1within
4	0	b_F1within	wt	b_F1within
4	0	b_F1within	wt	b_F1within
4	0	b_F1within	wt	b_F1within
4	0	b_F1within	wt	b_F1within
4	0	b_F1within	wt	b_F1within
4	0	b_F1within	wt	b_F1within
4	0	b_F1within	wt	b_F1within
4	0	b_F1within	wt	b_F1within
4	0	b_F1within	wt	b_F1within
4	0	b_F1within	wt	b_F1within
4	0	b_F1within	wt	b_F1within
4	0	b_F1within	wt	b_F1within
4	0	b_F1within	wt	b_F1within
4	0	b_F1within	wt	b_F1within
4	0	b_F1within	wt	b_F1within
4	0	b_F1within	wt	b_F1within
4	0	b_F1within	wt	b_F1within
4	0	b_F1within	wt	b_F1within
4	0	b_F1within	wt	b_F1within
4	0	b_F1within	wt	b_F1within
4	0	b_F1within	wt	b_F1within
4	0	b_F1within	wt	b_F1within
4	0	b_F1within	wt	b_F1within
4	0	b_F1within	wt	b_F1within
4	0	b_F1within	wt	b_F1within
4	0	b_F1within	wt	b_F1within
4	0	b_F1within	wt	b_F1within
4	0	b_F1within	wt	b_F1within
4	0	b_F1within	wt	b_F1within
4	0	b_F1within	wt	b_F1within
4	0	b_F1within	wt	b_F1within
4	0	b_F1within	wt	b_F1within
4	0	b_F1within	wt	b_F1within
4	0	b_F1within	wt	b_F1within
4	0	b_F1within	wt	b_F1within
4	0	b_F1within	wt	b_F1within
4	1	c_F1between	slgwt	c_F1between
4	1	c_F1between	slgwt	c_F1between
4	1	c_F1between	slgwt	c_F1between
6	0	c_F1between	slgwt	c_F1between
6	0	c_F1between	slgwt	c_F1between
6	0	c_F1between	slgwt	c_F1between
6	0	c_F1between	slgwt	c_F1between
6	0	c_F1between	slgwt	c_F1between
6	0	c_F1between	slgwt	c_F1between
6	0	c_F1between	slgwt	c_F1between
6	0	c_F1between	slgwt	c_F1between
6	0	c_F1between	slgwt	c_F1between
6	0	c_F1between	slgwt	c_F1between
6	0	c_F1between	slgwt	c_F1between
6	0	c_F1between	slgwt	c_F1between
6	0	c_F1between	slgwt	c_F1between
6	0	c_F1between	slgwt	c_F1between
6	0	c_F1between	slgwt	c_F1between
6	0	c_F1between	slgwt	c_F1between
6	0	c_F1between	slgwt	c_F1between
6	0	c_F1between	slgwt	c_F1between
6	0	c_F1between	slgwt	c_F1between
6	0	c_F1between	slgwt	c_F1between
5	0	c_F1between	slgwt	c_F1between
5	0	c_F1between	slgwt	c_F1between
5	0	c_F1between	slgwt	c_F1between
5	0	c_F1between	slgwt	c_F1between
5	0	c_F1between	slgwt	c_F1between
5	0	c_F1between	slgwt	c_F1between
4	0	c_F1between	slgwt	c_F1between
4	0	c_F1between	slgwt	c_F1between
4	0	c_F1between	slgwt	c_F1between
4	0	c_F1between	slgwt	c_F1between
4	0	c_F1between	slgwt	c_F1between
4	0	c_F1between	slgwt	c_F1between
4	0	c_F1between	slgwt	c_F1between
4	0	c_F1between	slgwt	c_F1between
4	0	c_F1between	slgwt	c_F1between
4	0	c_F1between	slgwt	c_F1between
4	0	c_F1between	slgwt	c_F1between
4	0	c_F1between	slgwt	c_F1between
4	0	c_F1between	slgwt	c_F1between
4	0	c_F1between	slgwt	c_F1between
4	0	c_F1between	slgwt	c_F1between
4	0	c_F1between	slgwt	c_F1between
4	0	c_F1between	slgwt	c_F1between
4	0	c_F1between	slgwt	c_F1between
4	0	c_F1between	slgwt	c_F1between
4	0	c_F1between	slgwt	c_F1between
4	0	c_F1between	slgwt	c_F1between
4	0	c_F1between	slgwt	c_F1between
4	0	c_F1between	slgwt	c_F1between
4	0	c_F1between	slgwt	c_F1between
4	0	c_F1between	slgwt	c_F1between
4	0	c_F1between	slgwt	c_F1between
4	0	c_F1between	slgwt	c_F1between
4	0	c_F1between	slgwt	c_F1between
4	0	c_F1between	slgwt	c_F1between
4	0	c_F1between	slgwt	c_F1between
4	0	c_F1between	slgwt	c_F1between
4	0	c_F1between	slgwt	c_F1between
4	0	c_F1between	slgwt	c_F1between
4	0	c_F1between	slgwt	c_F1between
4	0	c_F1between	slgwt	c_F1between
4	0	c_F1between	slgwt	c_F1between
4	0	c_F1between	slgwt	c_F1between
4	0	c_F1between	slgwt	c_F1between
4	0	c_F1between	slgwt	c_F1between
4	0	c_F1between	slgwt	c_F1between
4	0	c_F1between	slgwt	c_F1between
4	0	c_F1between	slgwt	c_F1between
4	0	c_F1between	slgwt	c_F1between
4	0	c_F1between	slgwt	c_F1between
4	0	c_F1between	slgwt	c_F1between
4	0	c_F1between	slgwt	c_F1between
4	0	c_F1between	slgwt	c_F1between
4	0	c_F1between	slgwt	c_F1between
4	0	c_F1between	slgwt	c_F1between
4	0	c_F1between	slgwt	c_F1between
4	0	c_F1between	slgwt	c_F1between
4	0	c_F1between	slgwt	c_F1between
4	0	c_F1between	slgwt	c_F1between
4	0	c_F1between	slgwt	c_F1between
4	0	c_F1between	slgwt	c_F1between
4	0	c_F1between	slgwt	c_F1between
4	0	c_F1between	slgwt	c_F1between
4	0	c_F1between	slgwt	c_F1between
4	0	c_F1between	slgwt	c_F1between
4	0	c_F1between	slgwt	c_F1between
4	0	c_F1between	slgwt	c_F1between
4	0	c_F1between	slgwt	c_F1between
4	0	c_F1between	slgwt	c_F1between
4	0	c_F1between	slgwt	c_F1between
4	0	c_F1between	slgwt	c_F1between
4	0	c_F1between	slgwt	c_F1between
4	0	c_F1between	slgwt	c_F1between
4	0	c_F1between	slgwt	c_F1between
4	0	c_F1between	slgwt	c_F1between
4	0	c_F1between	slgwt	c_F1between
4	0	c_F1between	slgwt	c_F1between
4	0	c_F1between	slgwt	c_F1between
4	0	c_F1between	slgwt	c_F1between
4	0	c_F1between	slgwt	c_F1between
4	0	c_F1between	slgwt	c_F1between
4	0	c_F1between	slgwt	c_F1between
4	0	c_F1between	slgwt	c_F1between
4	0	c_F1between	slgwt	c_F1between
4	0	c_F1between	slgwt	c_F1between
4	0	c_F1between	slgwt	c_F1between
4	0	c_F1between	slgwt	c_F1between
4	0	c_F1between	slgwt	c_F1between
4	0	c_F1between	slgwt	c_F1between
4	0	c_F1between	slgwt	c_F1between
4	0	c_F1between	slgwt	c_F1between
4	0	c_F1between	slgwt	c_F1between
4	0	c_F1between	slgwt	c_F1between
4	0	c_F1between	slgwt	c_F1between
4	0	c_F1between	slgwt	c_F1between
4	0	c_F1between	slgwt	c_F1between
4	0	c_F1between	slgwt	c_F1between
4	0	c_F1between	slgwt	c_F1between
4	0	c_F1between	slgwt	c_F1between
6	0	c_F1between	slgwt	c_F1between
6	0	c_F1between	slgwt	c_F1between
6	0	c_F1between	slgwt	c_F1between
6	0	c_F1between	slgwt	c_F1between
6	0	c_F1between	slgwt	c_F1between
6	0	c_F1between	slgwt	c_F1between
6	0	c_F1between	slgwt	c_F1between
6	0	c_F1between	slgwt	c_F1between
6	0	c_F1between	slgwt	c_F1between
6	0	c_F1between	slgwt	c_F1between
6	0	c_F1between	slgwt	c_F1between
6	0	c_F1between	slgwt	c_F1between
6	0	c_F1between	slgwt	c_F1between
6	0	c_F1between	slgwt	c_F1between
6	0	c_F1between	slgwt	c_F1between
6	0	c_F1between	slgwt	c_F1between
6	0	c_F1between	slgwt	c_F1between
6	0	c_F1between	slgwt	c_F1between
6	0	c_F1between	slgwt	c_F1between
6	0	c_F1between	slgwt	c_F1between
6	0	c_F1between	slgwt	c_F1between
6	0	c_F1between	slgwt	c_F1between
6	0	c_F1between	slgwt	c_F1between
6	0	c_F1between	slgwt	c_F1between
6	0	c_F1between	slgwt	c_F1between
6	0	c_F1between	slgwt	c_F1between
6	0	c_F1between	slgwt	c_F1between
6	0	c_F1between	slgwt	c_F1between
6	0	c_F1between	slgwt	c_F1between
6	0	c_F1between	slgwt	c_F1between
6	0	c_F1between	slgwt	c_F1between
6	0	c_F1between	slgwt	c_F1between
6	0	c_F1between	slgwt	c_F1between
6	0	c_F1between	slgwt	c_F1between
6	0	c_F1between	slgwt	c_F1between
6	0	c_F1between	slgwt	c_F1between
6	0	c_F1between	slgwt	c_F1between
6	0	c_F1between	slgwt	c_F1between
6	0	c_F1between	slgwt	c_F1between
6	0	c_F1between	slgwt	c_F1between
6	0	c_F1between	slgwt	c_F1between
6	0	c_F1between	slgwt	c_F1between
6	0	c_F1between	slgwt	c_F1between
6	0	c_F1between	slgwt	c_F1between
6	0	c_F1between	slgwt	c_F1between
6	0	c_F1between	slgwt	c_F1between
6	0	c_F1between	slgwt	c_F1between
6	0	c_F1between	slgwt	c_F1between
6	0	c_F1between	slgwt	c_F1between
6	0	c_F1between	slgwt	c_F1between
6	0	c_F1between	slgwt	c_F1between
6	0	c_F1between	slgwt	c_F1between
6	0	c_F1between	slgwt	c_F1between
6	0	c_F1between	slgwt	c_F1between
6	0	c_F1between	slgwt	c_F1between
6	0	c_F1between	slgwt	c_F1between
6	0	c_F1between	slgwt	c_F1between
6	0	c_F1between	slgwt	c_F1between
6	0	c_F1between	slgwt	c_F1between
6	0	c_F1between	slgwt	c_F1between
6	0	c_F1between	slgwt	c_F1between
6	0	c_F1between	slgwt	c_F1between
6	0	c_F1between	slgwt	c_F1between
6	0	c_F1between	slgwt	c_F1between
6	0	c_F1between	slgwt	c_F1between
6	0	c_F1between	slgwt	c_F1between
6	0	c_F1between	slgwt	c_F1between
6	0	c_F1between	slgwt	c_F1between
6	0	c_F1between	slgwt	c_F1between
6	0	c_F1between	slgwt	c_F1between
6	0	c_F1between	slgwt	c_F1between
6	0	c_F1between	slgwt	c_F1between
6	0	c_F1between	slgwt	c_F1between
6	0	c_F1between	slgwt	c_F1between
6	0	c_F1between	slgwt	c_F1between
6	0	c_F1between	slgwt	c_F1between
6	0	c_F1between	slgwt	c_F1between
6	0	c_F1between	slgwt	c_F1between
6	0	c_F1between	slgwt	c_F1between
6	0	c_F1between	slgwt	c_F1between
6	0	c_F1between	slgwt	c_F1between
6	0	c_F1between	slgwt	c_F1between
6	0	c_F1between	slgwt	c_F1between
6	0	c_F1between	slgwt	c_F1between
6	0	c_F1between	slgwt	c_F1between
6	0	c_F1between	slgwt	c_F1between
6	0	c_F1between	slgwt	c_F1between
6	0	c_F1between	slgwt	c_F1between
6	0	c_F1between	slgwt	c_F1between
6	0	c_F1between	slgwt	c_F1between
6	0	c_F1between	slgwt	c_F1between
6	0	c_F1between	slgwt	c_F1between
6	0	c_F1between	slgwt	c_F1between
6	0	c_F1between	slgwt	c_F1between
6	0	c_F1between	slgwt	c_F1between
6	0	c_F1between	slgwt	c_F1between
6	0	c_F1between	slgwt	c_F1between
6	0	c_F1between	slgwt	c_F1between
6	0	c_F1between	slgwt	c_F1between
6	0	c_F1between	slgwt	c_F1between
6	0	c_F1between	slgwt	c_F1between
6	0	c_F1between	slgwt	c_F1between
6	0	c_F1between	slgwt	c_F1between
6	0	c_F1between	slgwt	c_F1between
6	0	c_F1between	slgwt	c_F1between
6	0	c_F1between	slgwt	c_F1between
6	0	c_F1between	slgwt	c_F1between
6	0	c_F1between	slgwt	c_F1between
6	0	c_F1between	slgwt	c_F1between
6	0	c_F1between	slgwt	c_F1between
6	0	c_F1between	slgwt	c_F1between
6	0	c_F1between	slgwt	c_F1between
6	0	c_F1between	slgwt	c_F1between
6	0	c_F1between	slgwt	c_F1between
6	0	c_F1between	slgwt	c_F1between
6	0	c_F1between	slgwt	c_F1between
6	0	c_F1between	slgwt	c_F1between
6	0	c_F1between	slgwt	c_F1between
6	0	c_F1between	slgwt	c_F1between
6	0	c_F1between	slgwt	c_F1between
6	0	c_F1between	slgwt	c_F1between
6	0	c_F1between	slgwt	c_F1between
6	0	c_F1between	slgwt	c_F1between
6	0	c_F1between	slgwt	c_F1between
6	0	c_F1between	slgwt	c_F1between
6	0	c_F1between	slgwt	c_F1between
6	0	c_F1between	slgwt	c_F1between
6	0	c_F1between	slgwt	c_F1between
6	0	c_F1between	slgwt	c_F1between
6	0	c_F1between	slgwt	c_F1between
6	0	c_F1between	slgwt	c_F1between
6	0	c_F1between	slgwt	c_F1between
6	0	c_F1between	slgwt	c_F1between
6	0	c_F1between	slgwt	c_F1between
6	0	c_F1between	slgwt	c_F1between
6	0	c_F1between	slgwt	c_F1between
6	0	c_F1between	slgwt	c_F1between
6	0	c_F1between	slgwt	c_F1between
6	0	c_F1between	slgwt	c_F1between
6	0	c_F1between	slgwt	c_F1between
6	0	c_F1between	slgwt	c_F1between
6	0	c_F1between	slgwt	c_F1between
6	0	c_F1between	slgwt	c_F1between
6	0	c_F1between	slgwt	c_F1between
6	0	c_F1between	slgwt	c_F1between
6	0	c_F1between	slgwt	c_F1between
4	0	c_F1between	slgwt	c_F1between
4	0	c_F1between	slgwt	c_F1between
4	0	c_F1between	slgwt	c_F1between
4	0	c_F1between	slgwt	c_F1between
4	0	c_F1between	slgwt	c_F1between
4	0	c_F1between	slgwt	c_F1between
4	0	c_F1between	slgwt	c_F1between
4	0	c_F1between	slgwt	c_F1between
4	0	c_F1between	slgwt	c_F1between
4	0	c_F1between	slgwt	c_F1between
4	0	c_F1between	slgwt	c_F1between
4	0	c_F1between	slgwt	c_F1between
4	0	c_F1between	slgwt	c_F1between
4	0	c_F1between	slgwt	c_F1between
4	0	c_F1between	slgwt	c_F1between
4	0	c_F1between	slgwt	c_F1between
4	0	c_F1between	slgwt	c_F1between
4	0	c_F1between	slgwt	c_F1between
4	0	c_F1between	slgwt	c_F1between
4	0	c_F1between	slgwt	c_F1between
4	0	c_F1between	slgwt	c_F1between
4	0	c_F1between	slgwt	c_F1between
4	0	c_F1between	slgwt	c_F1between
4	0	c_F1between	slgwt	c_F1between
4	0	c_F1between	slgwt	c_F1between
4	0	c_F1between	slgwt	c_F1between
4	0	c_F1between	slgwt	c_F1between
4	0	c_F1between	slgwt	c_F1between
4	0	c_F1between	slgwt	c_F1between
4	0	c_F1between	slgwt	c_F1between
4	0	c_F1between	slgwt	c_F1between
4	0	c_F1between	slgwt	c_F1between
4	0	c_F1between	slgwt	c_F1between
4	0	c_F1between	slgwt	c_F1between
4	0	c_F1between	slgwt	c_F1between
4	0	c_F1between	slgwt	c_F1between
4	0	c_F1between	slgwt	c_F1between
4	0	c_F1between	slgwt	c_F1between
4	0	c_F1between	slgwt	c_F1between
4	0	c_F1between	slgwt	c_F1between
4	0	c_F1between	slgwt	c_F1between
4	0	c_F1between	slgwt	c_F1between
4	0	c_F1between	slgwt	c_F1between
4	0	c_F1between	slgwt	c_F1between
4	0	c_F1between	slgwt	c_F1between
4	0	c_F1between	slgwt	c_F1between
4	0	c_F1between	slgwt	c_F1between
4	0	c_F1between	slgwt	c_F1between
4	0	c_F1between	slgwt	c_F1between
4	0	c_F1between	slgwt	c_F1between
4	0	c_F1between	slgwt	c_F1between
4	0	c_F1between	slgwt	c_F1between
4	0	c_F1between	slgwt	c_F1between
4	0	c_F1between	slgwt	c_F1between
4	0	c_F1between	slgwt	c_F1between
4	0	c_F1between	slgwt	c_F1between
4	0	c_F1between	slgwt	c_F1between
4	0	c_F1between	slgwt	c_F1between
4	0	c_F1between	slgwt	c_F1between
4	0	c_F1between	slgwt	c_F1between
4	0	c_F1between	slgwt	c_F1between
4	0	c_F1between	slgwt	c_F1between
4	0	c_F1between	slgwt	c_F1between
4	0	c_F1between	slgwt	c_F1between
4	0	c_F1between	slgwt	c_F1between
4	0	c_F1between	slgwt	c_F1between
4	0	c_F1between	slgwt	c_F1between
4	0	c_F1between	slgwt	c_F1between
4	0	c_F1between	slgwt	c_F1between
4	0	c_F1between	slgwt	c_F1between
4	0	c_F1between	slgwt	c_F1between
4	0	c_F1between	slgwt	c_F1between
4	0	c_F1between	slgwt	c_F1between
4	0	c_F1between	slgwt	c_F1between
4	0	c_F1between	slgwt	c_F1between
4	0	c_F1between	slgwt	c_F1between
4	0	c_F1between	slgwt	c_F1between
4	0	c_F1between	slgwt	c_F1between
4	0	c_F1between	slgwt	c_F1between
4	0	c_F1between	slgwt	c_F1between
4	0	c_F1between	slgwt	c_F1between
4	0	c_F1between	slgwt	c_F1between
4	0	c_F1between	slgwt	c_F1between
4	0	c_F1between	slgwt	c_F1between
4	0	c_F1between	slgwt	c_F1between
4	0	c_F1between	slgwt	c_F1between
4	0	c_F1between	slgwt	c_F1between
4	0	c_F1between	slgwt	c_F1between
4	0	c_F1between	slgwt	c_F1between
4	0	c_F1between	slgwt	c_F1between
4	0	c_F1between	slgwt	c_F1between
4	0	c_F1between	slgwt	c_F1between
4	0	c_F1between	slgwt	c_F1between
4	0	c_F1between	slgwt	c_F1between
4	0	c_F1between	slgwt	c_F1between
4	0	c_F1between	slgwt	c_F1between
4	0	c_F1between	slgwt	c_F1between
4	0	c_F1between	slgwt	c_F1between
4	0	c_F1between	slgwt	c_F1between
4	0	c_F1between	slgwt	c_F1between
4	0	c_F1between	slgwt	c_F1between
4	0	c_F1between	slgwt	c_F1between
4	0	c_F1between	slgwt	c_F1between
4	0	c_F1between	slgwt	c_F1between
4	0	c_F1between	slgwt	c_F1between
4	0	c_F1between	slgwt	c_F1between
4	0	c_F1between	slgwt	c_F1between
4	0	c_F1between	slgwt	c_F1between
4	0	c_F1between	slgwt	c_F1between
4	0	c_F1between	slgwt	c_F1between
4	0	c_F1between	slgwt	c_F1between
4	0	c_F1between	slgwt	c_F1between
4	0	c_F1between	slgwt	c_F1between
4	0	c_F1between	slgwt	c_F1between
4	0	c_F1between	slgwt	c_F1between
4	0	c_F1between	slgwt	c_F1between
4	0	c_F1between	slgwt	c_F1between
4	0	c_F1between	slgwt	c_F1between
4	0	c_F1between	slgwt	c_F1between
4	0	c_F1between	slgwt	c_F1between
4	0	c_F1between	slgwt	c_F1between
4	0	c_F1between	slgwt	c_F1between
4	0	c_F1between	slgwt	c_F1between
4	0	c_F1between	slgwt	c_F1between
4	0	c_F1between	slgwt	c_F1between
4	0	c_F1between	slgwt	c_F1between
4	0	c_F1between	slgwt	c_F1between
4	0	c_F1between	slgwt	c_F1between
4	0	c_F1between	slgwt	c_F1between
4	0	c_F1between	slgwt	c_F1between
4	0	c_F1between	slgwt	c_F1between
4	0	c_F1between	slgwt	c_F1between
4	0	c_F1between	slgwt	c_F1between
4	0	c_F1between	slgwt	c_F1between
4	0	c_F1between	slgwt	c_F1between
4	0	c_F1between	slgwt	c_F1between
4	0	c_F1between	slgwt	c_F1between
2	1	d_F2hhwithin	slg	d_F2within
2	1	d_F2hhwithin	slg	d_F2within
2	0	d_F2hhwithin	slg	d_F2within
4	0	d_F2hhwithin	slg	d_F2within
4	0	d_F2hhwithin	slg	d_F2within
4	0	d_F2hhwithin	slg	d_F2within
4	0	d_F2hhwithin	slg	d_F2within
4	0	d_F2hhwithin	slg	d_F2within
4	0	d_F2hhwithin	slg	d_F2within
4	0	d_F2hhwithin	slg	d_F2within
4	1	d_F2hhwithin	slg	d_F2within
4	1	d_F2hhwithin	slg	d_F2within
4	0	d_F2hhwithin	slg	d_F2within
4	0	d_F2hhwithin	slg	d_F2within
4	0	d_F2hhwithin	slg	d_F2within
4	0	d_F2hhwithin	slg	d_F2within
4	0	d_F2hhwithin	slg	d_F2within
4	0	d_F2hhwithin	slg	d_F2within
4	0	d_F2hhwithin	slg	d_F2within
4	0	d_F2hhwithin	slg	d_F2within
4	0	d_F2hhwithin	slg	d_F2within
3	1	d_F2hhwithin	slg	d_F2within
3	0	d_F2hhwithin	slg	d_F2within
3	0	d_F2hhwithin	slg	d_F2within
3	0	d_F2hhwithin	slg	d_F2within
3	0	d_F2hhwithin	slg	d_F2within
3	0	d_F2hhwithin	slg	d_F2within
3	0	d_F2hhwithin	slg	d_F2within
3	0	d_F2hhwithin	slg	d_F2within
3	0	d_F2hhwithin	slg	d_F2within
3	0	d_F2hhwithin	slg	d_F2within
3	1	d_F2hhwithin	slg	d_F2within
3	1	d_F2hhwithin	slg	d_F2within
3	1	d_F2hhwithin	slg	d_F2within
3	1	d_F2hhwithin	slg	d_F2within
3	1	d_F2hhwithin	slg	d_F2within
3	1	d_F2hhwithin	slg	d_F2within
3	1	d_F2hhwithin	slg	d_F2within
3	1	d_F2hhwithin	slg	d_F2within
3	1	d_F2hhwithin	slg	d_F2within
3	0	d_F2hhwithin	slg	d_F2within
2	1	d_F2hhwithin	slg	d_F2within
2	1	d_F2hhwithin	slg	d_F2within
2	1	d_F2hhwithin	slg	d_F2within
3	1	d_F2hhwithin	slg	d_F2within
3	1	d_F2hhwithin	slg	d_F2within
3	1	d_F2hhwithin	slg	d_F2within
3	1	d_F2hhwithin	slg	d_F2within
3	1	d_F2hhwithin	slg	d_F2within
4	1	d_F2hhwithin	slg	d_F2within
4	1	d_F2hhwithin	slg	d_F2within
4	1	d_F2hhwithin	slg	d_F2within
4	1	d_F2hhwithin	slg	d_F2within
4	0	d_F2hhwithin	slg	d_F2within
4	0	d_F2hhwithin	slg	d_F2within
4	0	d_F2hhwithin	slg	d_F2within
4	0	d_F2hhwithin	slg	d_F2within
4	0	d_F2hhwithin	slg	d_F2within
4	0	d_F2hhwithin	slg	d_F2within
4	0	d_F2hhwithin	slg	d_F2within
4	0	d_F2hhwithin	slg	d_F2within
4	0	d_F2hhwithin	slg	d_F2within
4	0	d_F2hhwithin	slg	d_F2within
4	0	d_F2hhwithin	slg	d_F2within
2	1	d_F2hhwithin	slg	d_F2within
2	1	d_F2hhwithin	slg	d_F2within
4	1	d_F2hhwithin	slg	d_F2within
4	1	d_F2hhwithin	slg	d_F2within
4	1	d_F2hhwithin	slg	d_F2within
4	0	d_F2hhwithin	slg	d_F2within
4	0	d_F2hhwithin	slg	d_F2within
4	0	d_F2hhwithin	slg	d_F2within
4	0	d_F2hhwithin	slg	d_F2within
4	0	d_F2hhwithin	slg	d_F2within
4	0	d_F2hhwithin	slg	d_F2within
4	0	d_F2hhwithin	slg	d_F2within
4	1	d_F2hhwithin	slg	d_F2within
4	0	d_F2hhwithin	slg	d_F2within
4	0	d_F2hhwithin	slg	d_F2within
4	0	d_F2hhwithin	slg	d_F2within
4	0	d_F2hhwithin	slg	d_F2within
4	0	d_F2hhwithin	slg	d_F2within
4	0	d_F2hhwithin	slg	d_F2within
4	0	d_F2hhwithin	slg	d_F2within
4	0	d_F2hhwithin	slg	d_F2within
4	0	d_F2hhwithin	slg	d_F2within
4	1	d_F2hhwithin	slg	d_F2within
4	1	d_F2hhwithin	slg	d_F2within
4	0	d_F2hhwithin	slg	d_F2within
4	0	d_F2hhwithin	slg	d_F2within
4	0	d_F2hhwithin	slg	d_F2within
4	0	d_F2hhwithin	slg	d_F2within
4	0	d_F2hhwithin	slg	d_F2within
4	0	d_F2hhwithin	slg	d_F2within
4	0	d_F2hhwithin	slg	d_F2within
4	0	d_F2hhwithin	slg	d_F2within
4	0	d_F2hhwithin	slg	d_F2within
4	0	d_F2hhwithin	slg	d_F2within
4	0	d_F2hhwithin	slg	d_F2within
4	0	d_F2hhwithin	slg	d_F2within
4	0	d_F2hhwithin	slg	d_F2within
4	0	d_F2hhwithin	slg	d_F2within
4	0	d_F2hhwithin	slg	d_F2within
4	0	d_F2hhwithin	slg	d_F2within
4	0	d_F2hhwithin	slg	d_F2within
4	0	d_F2hhwithin	slg	d_F2within
4	0	d_F2hhwithin	slg	d_F2within
4	0	d_F2hhwithin	slg	d_F2within
4	0	d_F2hhwithin	slg	d_F2within
4	0	d_F2hhwithin	slg	d_F2within
4	1	d_F2hhwithin	slg	d_F2within
4	1	d_F2hhwithin	slg	d_F2within
4	0	d_F2hhwithin	slg	d_F2within
4	0	d_F2hhwithin	slg	d_F2within
4	0	d_F2hhwithin	slg	d_F2within
4	0	d_F2hhwithin	slg	d_F2within
4	0	d_F2hhwithin	slg	d_F2within
4	0	d_F2hhwithin	slg	d_F2within
4	0	d_F2hhwithin	slg	d_F2within
4	0	d_F2hhwithin	slg	d_F2within
4	0	d_F2hhwithin	slg	d_F2within
4	0	d_F2hhwithin	slg	d_F2within
4	0	d_F2hhwithin	slg	d_F2within
4	0	d_F2hhwithin	slg	d_F2within
4	0	d_F2hhwithin	slg	d_F2within
4	0	d_F2hhwithin	slg	d_F2within
4	0	d_F2hhwithin	slg	d_F2within
4	0	d_F2hhwithin	slg	d_F2within
4	0	d_F2hhwithin	slg	d_F2within
4	0	d_F2hhwithin	slg	d_F2within
4	0	d_F2hhwithin	slg	d_F2within
4	0	d_F2hhwithin	slg	d_F2within
4	0	d_F2hhwithin	slg	d_F2within
4	0	d_F2hhwithin	slg	d_F2within
4	0	d_F2hhwithin	slg	d_F2within
4	0	d_F2hhwithin	slg	d_F2within
4	0	d_F2hhwithin	slg	d_F2within
4	0	d_F2hhwithin	slg	d_F2within
4	0	d_F2hhwithin	slg	d_F2within
4	0	d_F2hhwithin	slg	d_F2within
4	0	d_F2hhwithin	slg	d_F2within
4	0	d_F2hhwithin	slg	d_F2within
4	0	d_F2hhwithin	slg	d_F2within
4	0	d_F2hhwithin	slg	d_F2within
4	0	d_F2hhwithin	slg	d_F2within
4	0	d_F2hhwithin	slg	d_F2within
4	0	d_F2hhwithin	slg	d_F2within
4	0	d_F2hhwithin	slg	d_F2within
4	0	d_F2hhwithin	slg	d_F2within
4	0	d_F2hhwithin	slg	d_F2within
4	0	d_F2hhwithin	slg	d_F2within
4	0	d_F2hhwithin	slg	d_F2within
4	0	d_F2hhwithin	slg	d_F2within
4	0	d_F2hhwithin	slg	d_F2within
4	0	d_F2hhwithin	slg	d_F2within
4	1	d_F2hhwithin	slg	d_F2within
6	0	d_F2hhwithin	slg	d_F2within
6	0	d_F2hhwithin	slg	d_F2within
6	0	d_F2hhwithin	slg	d_F2within
6	0	d_F2hhwithin	slg	d_F2within
6	0	d_F2hhwithin	slg	d_F2within
6	0	d_F2hhwithin	slg	d_F2within
6	0	d_F2hhwithin	slg	d_F2within
6	0	d_F2hhwithin	slg	d_F2within
6	0	d_F2hhwithin	slg	d_F2within
6	0	d_F2hhwithin	slg	d_F2within
6	0	d_F2hhwithin	slg	d_F2within
6	0	d_F2hhwithin	slg	d_F2within
6	0	d_F2hhwithin	slg	d_F2within
6	0	d_F2hhwithin	slg	d_F2within
6	0	d_F2hhwithin	slg	d_F2within
6	0	d_F2hhwithin	slg	d_F2within
6	0	d_F2hhwithin	slg	d_F2within
6	0	d_F2hhwithin	slg	d_F2within
6	0	d_F2hhwithin	slg	d_F2within
6	0	d_F2hhwithin	slg	d_F2within
6	0	d_F2hhwithin	slg	d_F2within
6	0	d_F2hhwithin	slg	d_F2within
7	1	d_F2hhwithin	slg	d_F2within
7	0	d_F2hhwithin	slg	d_F2within
7	0	d_F2hhwithin	slg	d_F2within
7	0	d_F2hhwithin	slg	d_F2within
7	0	d_F2hhwithin	slg	d_F2within
7	0	d_F2hhwithin	slg	d_F2within
7	0	d_F2hhwithin	slg	d_F2within
7	0	d_F2hhwithin	slg	d_F2within
7	0	d_F2hhwithin	slg	d_F2within
7	0	d_F2hhwithin	slg	d_F2within
7	0	d_F2hhwithin	slg	d_F2within
7	0	d_F2hhwithin	slg	d_F2within
7	0	d_F2hhwithin	slg	d_F2within
7	0	d_F2hhwithin	slg	d_F2within
7	0	d_F2hhwithin	slg	d_F2within
7	0	d_F2hhwithin	slg	d_F2within
7	0	d_F2hhwithin	slg	d_F2within
7	0	d_F2hhwithin	slg	d_F2within
7	0	d_F2hhwithin	slg	d_F2within
7	0	d_F2hhwithin	slg	d_F2within
7	0	d_F2hhwithin	slg	d_F2within
7	0	d_F2hhwithin	slg	d_F2within
7	0	d_F2hhwithin	slg	d_F2within
7	0	d_F2hhwithin	slg	d_F2within
7	0	d_F2hhwithin	slg	d_F2within
7	0	d_F2hhwithin	slg	d_F2within
7	0	d_F2hhwithin	slg	d_F2within
7	0	d_F2hhwithin	slg	d_F2within
7	0	d_F2hhwithin	slg	d_F2within
7	0	d_F2hhwithin	slg	d_F2within
7	0	d_F2hhwithin	slg	d_F2within
7	0	d_F2hhwithin	slg	d_F2within
7	0	d_F2hhwithin	slg	d_F2within
7	0	d_F2hhwithin	slg	d_F2within
7	0	d_F2hhwithin	slg	d_F2within
7	0	d_F2hhwithin	slg	d_F2within
7	0	d_F2hhwithin	slg	d_F2within
7	0	d_F2hhwithin	slg	d_F2within
7	0	d_F2hhwithin	slg	d_F2within
7	0	d_F2hhwithin	slg	d_F2within
7	0	d_F2hhwithin	slg	d_F2within
7	0	d_F2hhwithin	slg	d_F2within
7	0	d_F2hhwithin	slg	d_F2within
7	0	d_F2hhwithin	slg	d_F2within
7	0	d_F2hhwithin	slg	d_F2within
7	0	d_F2hhwithin	slg	d_F2within
7	0	d_F2hhwithin	slg	d_F2within
7	0	d_F2hhwithin	slg	d_F2within
7	0	d_F2hhwithin	slg	d_F2within
7	0	d_F2hhwithin	slg	d_F2within
7	0	d_F2hhwithin	slg	d_F2within
7	0	d_F2hhwithin	slg	d_F2within
7	0	d_F2hhwithin	slg	d_F2within
7	0	d_F2hhwithin	slg	d_F2within
6	0	d_F2hhwithin	slg	d_F2within
6	0	d_F2hhwithin	slg	d_F2within
6	0	d_F2hhwithin	slg	d_F2within
6	0	d_F2hhwithin	slg	d_F2within
6	0	d_F2hhwithin	slg	d_F2within
6	0	d_F2hhwithin	slg	d_F2within
6	0	d_F2hhwithin	slg	d_F2within
6	0	d_F2hhwithin	slg	d_F2within
6	0	d_F2hhwithin	slg	d_F2within
1	1	d_F2hhwithin	slg	d_F2within
1	1	d_F2hhwithin	slg	d_F2within
1	1	d_F2hhwithin	slg	d_F2within
2	1	d_F2hhwithin	slg	d_F2within
2	1	d_F2hhwithin	slg	d_F2within
3	1	d_F2hhwithin	slg	d_F2within
3	1	d_F2hhwithin	slg	d_F2within
3	1	d_F2hhwithin	slg	d_F2within
3	1	d_F2hhwithin	slg	d_F2within
3	1	d_F2hhwithin	slg	d_F2within
3	1	d_F2hhwithin	slg	d_F2within
4	1	d_F2hhwithin	slg	d_F2within
4	1	d_F2hhwithin	slg	d_F2within
4	1	d_F2hhwithin	slg	d_F2within
4	1	d_F2hhwithin	slg	d_F2within
4	1	d_F2hhwithin	slg	d_F2within
4	1	d_F2hhwithin	slg	d_F2within
4	1	d_F2hhwithin	slg	d_F2within
1	1	d_F2hhwithin	slg	d_F2within
1	1	d_F2hhwithin	slg	d_F2within
1	1	d_F2hhwithin	slg	d_F2within
1	1	d_F2hhwithin	slg	d_F2within
1	1	d_F2hhwithin	slg	d_F2within
1	1	d_F2hhwithin	slg	d_F2within
2	1	d_F2hhwithin	slg	d_F2within
2	1	d_F2hhwithin	slg	d_F2within
3	1	d_F2hhwithin	slg	d_F2within
4	1	d_F2hhwithin	slg	d_F2within
4	1	d_F2hhwithin	slg	d_F2within
4	1	d_F2hhwithin	slg	d_F2within
5	1	d_F2hhwithin	slg	d_F2within
6	0	d_F2hhwithin	slg	d_F2within
6	0	d_F2hhwithin	slg	d_F2within
6	0	d_F2hhwithin	slg	d_F2within
6	0	d_F2hhwithin	slg	d_F2within
6	0	d_F2hhwithin	slg	d_F2within
6	0	d_F2hhwithin	slg	d_F2within
6	0	d_F2hhwithin	slg	d_F2within
6	0	d_F2hhwithin	slg	d_F2within
6	0	d_F2hhwithin	slg	d_F2within
6	0	d_F2hhwithin	slg	d_F2within
6	0	d_F2hhwithin	slg	d_F2within
6	0	d_F2hhwithin	slg	d_F2within
6	0	d_F2hhwithin	slg	d_F2within
6	0	d_F2hhwithin	slg	d_F2within
6	0	d_F2hhwithin	slg	d_F2within
6	0	d_F2hhwithin	slg	d_F2within
6	0	d_F2hhwithin	slg	d_F2within
6	0	d_F2hhwithin	slg	d_F2within
6	0	d_F2hhwithin	slg	d_F2within
6	0	d_F2hhwithin	slg	d_F2within
6	0	d_F2hhwithin	slg	d_F2within
6	0	d_F2hhwithin	slg	d_F2within
6	0	d_F2hhwithin	slg	d_F2within
6	0	d_F2hhwithin	slg	d_F2within
6	0	d_F2hhwithin	slg	d_F2within
6	0	d_F2hhwithin	slg	d_F2within
6	0	d_F2hhwithin	slg	d_F2within
6	0	d_F2hhwithin	slg	d_F2within
6	0	d_F2hhwithin	slg	d_F2within
6	0	d_F2hhwithin	slg	d_F2within
6	0	d_F2hhwithin	slg	d_F2within
6	0	d_F2hhwithin	slg	d_F2within
6	0	d_F2hhwithin	slg	d_F2within
6	0	d_F2hhwithin	slg	d_F2within
6	0	d_F2hhwithin	slg	d_F2within
6	0	d_F2hhwithin	slg	d_F2within
6	0	d_F2hhwithin	slg	d_F2within
5	0	d_F2hhwithin	wt	d_F2within
5	0	d_F2hhwithin	wt	d_F2within
5	0	d_F2hhwithin	wt	d_F2within
5	0	d_F2hhwithin	wt	d_F2within
5	0	d_F2hhwithin	wt	d_F2within
5	0	d_F2hhwithin	wt	d_F2within
5	0	d_F2hhwithin	wt	d_F2within
5	0	d_F2hhwithin	wt	d_F2within
5	0	d_F2hhwithin	wt	d_F2within
5	0	d_F2hhwithin	wt	d_F2within
5	0	d_F2hhwithin	wt	d_F2within
5	0	d_F2hhwithin	wt	d_F2within
5	0	d_F2hhwithin	wt	d_F2within
5	0	d_F2hhwithin	wt	d_F2within
5	0	d_F2hhwithin	wt	d_F2within
5	0	d_F2hhwithin	wt	d_F2within
5	0	d_F2hhwithin	wt	d_F2within
5	0	d_F2hhwithin	wt	d_F2within
5	0	d_F2hhwithin	wt	d_F2within
5	0	d_F2hhwithin	wt	d_F2within
5	0	d_F2hhwithin	wt	d_F2within
5	0	d_F2hhwithin	wt	d_F2within
5	0	d_F2hhwithin	wt	d_F2within
5	0	d_F2hhwithin	wt	d_F2within
5	0	d_F2hhwithin	wt	d_F2within
5	0	d_F2hhwithin	wt	d_F2within
5	0	d_F2hhwithin	wt	d_F2within
5	0	d_F2hhwithin	wt	d_F2within
5	0	d_F2hhwithin	wt	d_F2within
5	0	d_F2hhwithin	wt	d_F2within
1	1	d_F2hhwithin	wt	d_F2within
2	1	d_F2hhwithin	wt	d_F2within
2	1	d_F2hhwithin	wt	d_F2within
2	1	d_F2hhwithin	wt	d_F2within
2	0	d_F2hhwithin	wt	d_F2within
2	0	d_F2hhwithin	wt	d_F2within
2	0	d_F2hhwithin	wt	d_F2within
2	0	d_F2hhwithin	wt	d_F2within
2	0	d_F2hhwithin	wt	d_F2within
2	0	d_F2hhwithin	wt	d_F2within
2	0	d_F2hhwithin	wt	d_F2within
2	0	d_F2hhwithin	wt	d_F2within
2	0	d_F2hhwithin	wt	d_F2within
2	0	d_F2hhwithin	wt	d_F2within
2	0	d_F2hhwithin	wt	d_F2within
2	0	d_F2hhwithin	wt	d_F2within
2	0	d_F2hhwithin	wt	d_F2within
2	0	d_F2hhwithin	wt	d_F2within
2	0	d_F2hhwithin	wt	d_F2within
2	0	d_F2hhwithin	wt	d_F2within
2	0	d_F2hhwithin	wt	d_F2within
2	0	d_F2hhwithin	wt	d_F2within
2	0	d_F2hhwithin	wt	d_F2within
2	0	d_F2hhwithin	wt	d_F2within
2	0	d_F2hhwithin	wt	d_F2within
2	0	d_F2hhwithin	wt	d_F2within
2	0	d_F2hhwithin	wt	d_F2within
2	0	d_F2hhwithin	wt	d_F2within
2	0	d_F2hhwithin	wt	d_F2within
2	0	d_F2hhwithin	wt	d_F2within
2	0	d_F2hhwithin	wt	d_F2within
2	0	d_F2hhwithin	wt	d_F2within
2	0	d_F2hhwithin	wt	d_F2within
2	0	d_F2hhwithin	wt	d_F2within
2	0	d_F2hhwithin	wt	d_F2within
2	0	d_F2hhwithin	wt	d_F2within
2	0	d_F2hhwithin	wt	d_F2within
2	0	d_F2hhwithin	wt	d_F2within
2	0	d_F2hhwithin	wt	d_F2within
2	0	d_F2hhwithin	wt	d_F2within
2	0	d_F2hhwithin	wt	d_F2within
2	0	d_F2hhwithin	wt	d_F2within
2	0	d_F2hhwithin	wt	d_F2within
2	0	d_F2hhwithin	wt	d_F2within
2	0	d_F2hhwithin	wt	d_F2within
2	0	d_F2hhwithin	wt	d_F2within
2	0	d_F2hhwithin	wt	d_F2within
2	0	d_F2hhwithin	wt	d_F2within
2	0	d_F2hhwithin	wt	d_F2within
2	0	d_F2hhwithin	wt	d_F2within
2	0	d_F2hhwithin	wt	d_F2within
2	0	d_F2hhwithin	wt	d_F2within
2	0	d_F2hhwithin	wt	d_F2within
2	0	d_F2hhwithin	wt	d_F2within
2	0	d_F2hhwithin	wt	d_F2within
2	0	d_F2hhwithin	wt	d_F2within
2	0	d_F2hhwithin	wt	d_F2within
2	0	d_F2hhwithin	wt	d_F2within
2	0	d_F2hhwithin	wt	d_F2within
2	0	d_F2hhwithin	wt	d_F2within
2	0	d_F2hhwithin	wt	d_F2within
2	0	d_F2hhwithin	wt	d_F2within
2	0	d_F2hhwithin	wt	d_F2within
2	0	d_F2hhwithin	wt	d_F2within
2	0	d_F2hhwithin	wt	d_F2within
2	0	d_F2hhwithin	wt	d_F2within
2	0	d_F2hhwithin	wt	d_F2within
2	0	d_F2hhwithin	wt	d_F2within
2	0	d_F2hhwithin	wt	d_F2within
2	0	d_F2hhwithin	wt	d_F2within
2	0	d_F2hhwithin	wt	d_F2within
2	0	d_F2hhwithin	wt	d_F2within
2	0	d_F2hhwithin	wt	d_F2within
2	0	d_F2hhwithin	wt	d_F2within
2	1	d_F2hhwithin	wt	d_F2within
2	1	d_F2hhwithin	wt	d_F2within
2	1	d_F2hhwithin	wt	d_F2within
2	1	d_F2hhwithin	wt	d_F2within
2	1	d_F2hhwithin	wt	d_F2within
2	1	d_F2hhwithin	wt	d_F2within
2	1	d_F2hhwithin	wt	d_F2within
2	1	d_F2hhwithin	wt	d_F2within
2	1	d_F2hhwithin	wt	d_F2within
2	1	d_F2hhwithin	wt	d_F2within
2	1	d_F2hhwithin	wt	d_F2within
2	0	d_F2hhwithin	wt	d_F2within
2	0	d_F2hhwithin	wt	d_F2within
2	0	d_F2hhwithin	wt	d_F2within
2	0	d_F2hhwithin	wt	d_F2within
2	0	d_F2hhwithin	wt	d_F2within
2	0	d_F2hhwithin	wt	d_F2within
2	0	d_F2hhwithin	wt	d_F2within
2	0	d_F2hhwithin	wt	d_F2within
2	0	d_F2hhwithin	wt	d_F2within
2	0	d_F2hhwithin	wt	d_F2within
2	0	d_F2hhwithin	wt	d_F2within
2	0	d_F2hhwithin	wt	d_F2within
2	0	d_F2hhwithin	wt	d_F2within
2	0	d_F2hhwithin	wt	d_F2within
2	0	d_F2hhwithin	wt	d_F2within
2	0	d_F2hhwithin	wt	d_F2within
2	0	d_F2hhwithin	wt	d_F2within
2	0	d_F2hhwithin	wt	d_F2within
2	0	d_F2hhwithin	wt	d_F2within
2	0	d_F2hhwithin	wt	d_F2within
2	0	d_F2hhwithin	wt	d_F2within
2	0	d_F2hhwithin	wt	d_F2within
2	0	d_F2hhwithin	wt	d_F2within
2	0	d_F2hhwithin	wt	d_F2within
2	0	d_F2hhwithin	wt	d_F2within
2	0	d_F2hhwithin	wt	d_F2within
2	0	d_F2hhwithin	wt	d_F2within
2	0	d_F2hhwithin	wt	d_F2within
2	0	d_F2hhwithin	wt	d_F2within
2	0	d_F2hhwithin	wt	d_F2within
2	0	d_F2hhwithin	wt	d_F2within
2	0	d_F2hhwithin	wt	d_F2within
2	0	d_F2hhwithin	wt	d_F2within
2	0	d_F2hhwithin	wt	d_F2within
2	0	d_F2hhwithin	wt	d_F2within
2	0	d_F2hhwithin	wt	d_F2within
2	0	d_F2hhwithin	wt	d_F2within
2	0	d_F2hhwithin	wt	d_F2within
2	0	d_F2hhwithin	wt	d_F2within
2	0	d_F2hhwithin	wt	d_F2within
2	0	d_F2hhwithin	wt	d_F2within
2	0	d_F2hhwithin	wt	d_F2within
2	0	d_F2hhwithin	wt	d_F2within
2	0	d_F2hhwithin	wt	d_F2within
2	0	d_F2hhwithin	wt	d_F2within
2	0	d_F2hhwithin	wt	d_F2within
2	0	d_F2hhwithin	wt	d_F2within
2	0	d_F2hhwithin	wt	d_F2within
2	0	d_F2hhwithin	wt	d_F2within
2	0	d_F2hhwithin	wt	d_F2within
2	0	d_F2hhwithin	wt	d_F2within
2	0	d_F2hhwithin	wt	d_F2within
2	0	d_F2hhwithin	wt	d_F2within
2	0	d_F2hhwithin	wt	d_F2within
2	0	d_F2hhwithin	wt	d_F2within
2	0	d_F2hhwithin	wt	d_F2within
2	0	d_F2hhwithin	wt	d_F2within
2	0	d_F2hhwithin	wt	d_F2within
2	0	d_F2hhwithin	wt	d_F2within
2	0	d_F2hhwithin	wt	d_F2within
2	0	d_F2hhwithin	wt	d_F2within
2	0	d_F2hhwithin	wt	d_F2within
2	0	d_F2hhwithin	wt	d_F2within
2	0	d_F2hhwithin	wt	d_F2within
2	0	d_F2hhwithin	wt	d_F2within
4	0	d_F2hhwithin	wt	d_F2within
4	0	d_F2hhwithin	wt	d_F2within
4	0	d_F2hhwithin	wt	d_F2within
4	0	d_F2hhwithin	wt	d_F2within
4	0	d_F2hhwithin	wt	d_F2within
4	0	d_F2hhwithin	wt	d_F2within
4	0	d_F2hhwithin	wt	d_F2within
4	0	d_F2hhwithin	wt	d_F2within
4	0	d_F2hhwithin	wt	d_F2within
4	0	d_F2hhwithin	wt	d_F2within
4	0	d_F2hhwithin	wt	d_F2within
4	0	d_F2hhwithin	wt	d_F2within
4	0	d_F2hhwithin	wt	d_F2within
4	0	d_F2hhwithin	wt	d_F2within
4	0	d_F2hhwithin	wt	d_F2within
4	0	d_F2hhwithin	wt	d_F2within
4	0	d_F2hhwithin	wt	d_F2within
4	0	d_F2hhwithin	wt	d_F2within
4	0	d_F2hhwithin	wt	d_F2within
4	0	d_F2hhwithin	wt	d_F2within
4	0	d_F2hhwithin	wt	d_F2within
4	0	d_F2hhwithin	wt	d_F2within
4	0	d_F2hhwithin	wt	d_F2within
4	0	d_F2hhwithin	wt	d_F2within
4	0	d_F2hhwithin	wt	d_F2within
4	0	d_F2hhwithin	wt	d_F2within
4	0	d_F2hhwithin	wt	d_F2within
4	0	d_F2hhwithin	wt	d_F2within
4	0	d_F2hhwithin	wt	d_F2within
4	0	d_F2hhwithin	wt	d_F2within
4	0	d_F2hhwithin	wt	d_F2within
4	0	d_F2hhwithin	wt	d_F2within
4	0	d_F2hhwithin	wt	d_F2within
4	0	d_F2hhwithin	wt	d_F2within
4	0	d_F2hhwithin	wt	d_F2within
4	0	d_F2hhwithin	wt	d_F2within
4	0	d_F2hhwithin	wt	d_F2within
4	0	d_F2hhwithin	wt	d_F2within
4	0	d_F2hhwithin	wt	d_F2within
4	0	d_F2hhwithin	wt	d_F2within
4	0	d_F2hhwithin	wt	d_F2within
4	0	d_F2hhwithin	wt	d_F2within
4	0	d_F2hhwithin	wt	d_F2within
4	0	d_F2hhwithin	wt	d_F2within
4	0	d_F2hhwithin	wt	d_F2within
4	0	d_F2hhwithin	wt	d_F2within
4	0	d_F2hhwithin	wt	d_F2within
4	0	d_F2hhwithin	wt	d_F2within
4	0	d_F2hhwithin	wt	d_F2within
4	0	d_F2hhwithin	wt	d_F2within
4	0	d_F2hhwithin	wt	d_F2within
4	0	d_F2hhwithin	wt	d_F2within
4	0	d_F2hhwithin	wt	d_F2within
4	0	d_F2hhwithin	wt	d_F2within
4	0	d_F2hhwithin	wt	d_F2within
4	0	d_F2hhwithin	wt	d_F2within
4	0	d_F2hhwithin	wt	d_F2within
4	0	d_F2hhwithin	wt	d_F2within
4	0	d_F2hhwithin	wt	d_F2within
4	0	d_F2hhwithin	wt	d_F2within
4	0	d_F2hhwithin	wt	d_F2within
4	0	d_F2hhwithin	wt	d_F2within
4	0	d_F2hhwithin	wt	d_F2within
4	0	d_F2hhwithin	wt	d_F2within
4	0	d_F2hhwithin	wt	d_F2within
4	0	d_F2hhwithin	wt	d_F2within
4	0	d_F2hhwithin	wt	d_F2within
4	0	d_F2hhwithin	wt	d_F2within
4	0	d_F2hhwithin	wt	d_F2within
4	0	d_F2hhwithin	wt	d_F2within
4	1	d_F2hhwithin	wt	d_F2within
4	1	d_F2hhwithin	wt	d_F2within
4	1	d_F2hhwithin	wt	d_F2within
4	1	d_F2hhwithin	wt	d_F2within
4	1	d_F2hhwithin	wt	d_F2within
4	0	d_F2hhwithin	wt	d_F2within
4	0	d_F2hhwithin	wt	d_F2within
4	0	d_F2hhwithin	wt	d_F2within
4	0	d_F2hhwithin	wt	d_F2within
4	0	d_F2hhwithin	wt	d_F2within
4	0	d_F2hhwithin	wt	d_F2within
4	0	d_F2hhwithin	wt	d_F2within
4	0	d_F2hhwithin	wt	d_F2within
4	0	d_F2hhwithin	wt	d_F2within
4	0	d_F2hhwithin	wt	d_F2within
4	0	d_F2hhwithin	wt	d_F2within
4	0	d_F2hhwithin	wt	d_F2within
4	0	d_F2hhwithin	wt	d_F2within
4	0	d_F2hhwithin	wt	d_F2within
4	0	d_F2hhwithin	wt	d_F2within
4	0	d_F2hhwithin	wt	d_F2within
4	0	d_F2hhwithin	wt	d_F2within
4	0	d_F2hhwithin	wt	d_F2within
4	0	d_F2hhwithin	wt	d_F2within
4	0	d_F2hhwithin	wt	d_F2within
4	0	d_F2hhwithin	wt	d_F2within
4	0	d_F2hhwithin	wt	d_F2within
4	0	d_F2hhwithin	wt	d_F2within
4	0	d_F2hhwithin	wt	d_F2within
4	0	d_F2hhwithin	wt	d_F2within
4	0	d_F2hhwithin	wt	d_F2within
4	0	d_F2hhwithin	wt	d_F2within
4	0	d_F2hhwithin	wt	d_F2within
4	0	d_F2hhwithin	wt	d_F2within
4	0	d_F2hhwithin	wt	d_F2within
4	0	d_F2hhwithin	wt	d_F2within
4	0	d_F2hhwithin	wt	d_F2within
4	0	d_F2hhwithin	wt	d_F2within
4	0	d_F2hhwithin	wt	d_F2within
4	0	d_F2hhwithin	wt	d_F2within
4	0	d_F2hhwithin	wt	d_F2within
4	0	d_F2hhwithin	wt	d_F2within
4	0	d_F2hhwithin	wt	d_F2within
4	0	d_F2hhwithin	wt	d_F2within
4	0	d_F2hhwithin	wt	d_F2within
4	0	d_F2hhwithin	wt	d_F2within
4	0	d_F2hhwithin	wt	d_F2within
4	0	d_F2hhwithin	wt	d_F2within
4	0	d_F2hhwithin	wt	d_F2within
4	0	d_F2hhwithin	wt	d_F2within
4	0	d_F2hhwithin	wt	d_F2within
4	0	d_F2hhwithin	wt	d_F2within
4	0	d_F2hhwithin	wt	d_F2within
4	0	d_F2hhwithin	wt	d_F2within
4	0	d_F2hhwithin	wt	d_F2within
4	0	d_F2hhwithin	wt	d_F2within
4	0	d_F2hhwithin	wt	d_F2within
4	0	d_F2hhwithin	wt	d_F2within
4	0	d_F2hhwithin	wt	d_F2within
4	0	d_F2hhwithin	wt	d_F2within
4	0	d_F2hhwithin	wt	d_F2within
4	0	d_F2hhwithin	wt	d_F2within
4	0	d_F2hhwithin	wt	d_F2within
4	0	d_F2hhwithin	wt	d_F2within
4	0	d_F2hhwithin	wt	d_F2within
4	0	d_F2hhwithin	wt	d_F2within
4	0	d_F2hhwithin	wt	d_F2within
4	0	d_F2hhwithin	wt	d_F2within
4	0	d_F2hhwithin	wt	d_F2within
4	0	d_F2hhwithin	wt	d_F2within
4	0	d_F2hhwithin	wt	d_F2within
4	0	d_F2hhwithin	wt	d_F2within
4	0	d_F2hhwithin	wt	d_F2within
4	0	d_F2hhwithin	wt	d_F2within
4	0	d_F2hhwithin	wt	d_F2within
4	0	d_F2hhwithin	wt	d_F2within
4	0	d_F2hhwithin	wt	d_F2within
4	0	d_F2hhwithin	wt	d_F2within
4	0	d_F2hhwithin	wt	d_F2within
4	0	d_F2hhwithin	wt	d_F2within
4	0	d_F2hhwithin	wt	d_F2within
4	0	d_F2hhwithin	wt	d_F2within
4	0	d_F2hhwithin	wt	d_F2within
4	0	d_F2hhwithin	wt	d_F2within
4	0	d_F2hhwithin	wt	d_F2within
4	0	d_F2hhwithin	wt	d_F2within
4	0	d_F2hhwithin	wt	d_F2within
4	0	d_F2hhwithin	wt	d_F2within
4	0	d_F2hhwithin	wt	d_F2within
4	0	d_F2hhwithin	wt	d_F2within
4	0	d_F2hhwithin	wt	d_F2within
4	0	d_F2hhwithin	wt	d_F2within
4	0	d_F2hhwithin	wt	d_F2within
4	0	d_F2hhwithin	wt	d_F2within
4	0	d_F2hhwithin	wt	d_F2within
4	0	d_F2hhwithin	wt	d_F2within
4	0	d_F2hhwithin	wt	d_F2within
3	1	d_F2hhwithin	wt	d_F2within
3	1	d_F2hhwithin	wt	d_F2within
3	1	d_F2hhwithin	wt	d_F2within
3	1	d_F2hhwithin	wt	d_F2within
3	1	d_F2hhwithin	wt	d_F2within
3	1	d_F2hhwithin	wt	d_F2within
3	1	d_F2hhwithin	wt	d_F2within
3	1	d_F2hhwithin	wt	d_F2within
4	0	d_F2hhwithin	wt	d_F2within
2	1	d_F2hhwithin	wt	d_F2within
4	1	d_F2hhwithin	wt	d_F2within
4	1	d_F2hhwithin	wt	d_F2within
4	1	d_F2hhwithin	wt	d_F2within
4	1	d_F2hhwithin	wt	d_F2within
4	1	d_F2hhwithin	wt	d_F2within
4	1	d_F2hhwithin	wt	d_F2within
4	1	d_F2hhwithin	wt	d_F2within
4	1	d_F2hhwithin	wt	d_F2within
4	1	d_F2hhwithin	wt	d_F2within
4	1	d_F2hhwithin	wt	d_F2within
4	1	d_F2hhwithin	wt	d_F2within
4	1	d_F2hhwithin	wt	d_F2within
4	1	d_F2hhwithin	wt	d_F2within
4	1	d_F2hhwithin	wt	d_F2within
4	1	d_F2hhwithin	wt	d_F2within
3	1	d_F2hhwithin	wt	d_F2within
3	1	d_F2hhwithin	wt	d_F2within
3	1	d_F2hhwithin	wt	d_F2within
3	1	d_F2hhwithin	wt	d_F2within
3	1	d_F2hhwithin	wt	d_F2within
3	0	d_F2hhwithin	wt	d_F2within
3	0	d_F2hhwithin	wt	d_F2within
3	0	d_F2hhwithin	wt	d_F2within
3	0	d_F2hhwithin	wt	d_F2within
2	1	d_F2hhwithin	wt	d_F2within
3	1	d_F2hhwithin	wt	d_F2within
3	1	d_F2hhwithin	wt	d_F2within
4	1	d_F2hhwithin	wt	d_F2within
4	1	d_F2hhwithin	wt	d_F2within
4	0	d_F2hhwithin	wt	d_F2within
4	0	d_F2hhwithin	wt	d_F2within
4	0	d_F2hhwithin	wt	d_F2within
4	0	d_F2hhwithin	wt	d_F2within
4	0	d_F2hhwithin	wt	d_F2within
4	0	d_F2hhwithin	wt	d_F2within
4	0	d_F2hhwithin	wt	d_F2within
4	0	d_F2hhwithin	wt	d_F2within
4	0	d_F2hhwithin	wt	d_F2within
4	0	d_F2hhwithin	wt	d_F2within
4	0	d_F2hhwithin	wt	d_F2within
4	0	d_F2hhwithin	wt	d_F2within
4	0	d_F2hhwithin	wt	d_F2within
4	0	d_F2hhwithin	wt	d_F2within
4	0	d_F2hhwithin	wt	d_F2within
4	0	d_F2hhwithin	wt	d_F2within
4	0	d_F2hhwithin	wt	d_F2within
4	0	d_F2hhwithin	wt	d_F2within
4	0	d_F2hhwithin	wt	d_F2within
4	0	d_F2hhwithin	wt	d_F2within
4	0	d_F2hhwithin	wt	d_F2within
4	0	d_F2hhwithin	wt	d_F2within
4	0	d_F2hhwithin	wt	d_F2within
4	0	d_F2hhwithin	wt	d_F2within
4	0	d_F2hhwithin	wt	d_F2within
4	0	d_F2hhwithin	wt	d_F2within
3	1	d_F2hhwithin	wt	d_F2within
3	1	d_F2hhwithin	wt	d_F2within
3	1	d_F2hhwithin	wt	d_F2within
4	1	d_F2hhwithin	wt	d_F2within
4	1	d_F2hhwithin	wt	d_F2within
4	0	d_F2hhwithin	wt	d_F2within
4	0	d_F2hhwithin	wt	d_F2within
4	0	d_F2hhwithin	wt	d_F2within
4	0	d_F2hhwithin	wt	d_F2within
4	0	d_F2hhwithin	wt	d_F2within
4	0	d_F2hhwithin	wt	d_F2within
4	0	d_F2hhwithin	wt	d_F2within
4	0	d_F2hhwithin	wt	d_F2within
4	0	d_F2hhwithin	wt	d_F2within
4	0	d_F2hhwithin	wt	d_F2within
4	0	d_F2hhwithin	wt	d_F2within
4	0	d_F2hhwithin	wt	d_F2within
4	0	d_F2hhwithin	wt	d_F2within
4	0	d_F2hhwithin	wt	d_F2within
4	0	d_F2hhwithin	wt	d_F2within
4	0	d_F2hhwithin	wt	d_F2within
4	0	d_F2hhwithin	wt	d_F2within
4	0	d_F2hhwithin	wt	d_F2within
4	0	d_F2hhwithin	wt	d_F2within
4	0	d_F2hhwithin	wt	d_F2within
4	0	d_F2hhwithin	wt	d_F2within
4	0	d_F2hhwithin	wt	d_F2within
4	0	d_F2hhwithin	wt	d_F2within
4	0	d_F2hhwithin	wt	d_F2within
4	0	d_F2hhwithin	wt	d_F2within
4	0	d_F2hhwithin	wt	d_F2within
4	0	d_F2hhwithin	wt	d_F2within
4	0	d_F2hhwithin	wt	d_F2within
4	0	d_F2hhwithin	wt	d_F2within
4	0	d_F2hhwithin	wt	d_F2within
4	0	d_F2hhwithin	wt	d_F2within
4	0	d_F2hhwithin	wt	d_F2within
4	0	d_F2hhwithin	wt	d_F2within
4	0	d_F2hhwithin	wt	d_F2within
4	0	d_F2hhwithin	wt	d_F2within
4	0	d_F2hhwithin	wt	d_F2within
4	0	d_F2hhwithin	wt	d_F2within
4	0	d_F2hhwithin	wt	d_F2within
3	1	d_F2hhwithin	wt	d_F2within
3	1	d_F2hhwithin	wt	d_F2within
3	1	d_F2hhwithin	wt	d_F2within
4	1	d_F2hhwithin	wt	d_F2within
4	1	d_F2hhwithin	wt	d_F2within
5	1	d_F2hhwithin	wt	d_F2within
6	1	d_F2hhwithin	wt	d_F2within
8	1	d_F2hhwithin	wt	d_F2within
8	1	d_F2hhwithin	wt	d_F2within
8	1	d_F2hhwithin	wt	d_F2within
8	1	d_F2hhwithin	wt	d_F2within
8	0	d_F2hhwithin	wt	d_F2within
8	0	d_F2hhwithin	wt	d_F2within
8	0	d_F2hhwithin	wt	d_F2within
8	1	d_F2hhwithin	wt	d_F2within
8	1	d_F2hhwithin	wt	d_F2within
8	1	d_F2hhwithin	wt	d_F2within
8	1	d_F2hhwithin	wt	d_F2within
8	1	d_F2hhwithin	wt	d_F2within
8	1	d_F2hhwithin	wt	d_F2within
8	1	d_F2hhwithin	wt	d_F2within
8	1	d_F2hhwithin	wt	d_F2within
8	1	d_F2hhwithin	wt	d_F2within
8	1	d_F2hhwithin	wt	d_F2within
8	0	d_F2hhwithin	wt	d_F2within
8	0	d_F2hhwithin	wt	d_F2within
8	0	d_F2hhwithin	wt	d_F2within
8	0	d_F2hhwithin	wt	d_F2within
8	1	d_F2hhwithin	wt	d_F2within
8	1	d_F2hhwithin	wt	d_F2within
8	1	d_F2hhwithin	wt	d_F2within
8	1	d_F2hhwithin	wt	d_F2within
8	1	d_F2hhwithin	wt	d_F2within
8	1	d_F2hhwithin	wt	d_F2within
8	1	d_F2hhwithin	wt	d_F2within
8	1	d_F2hhwithin	wt	d_F2within
1	1	d_F2hhwithin	wt	d_F2within
1	1	d_F2hhwithin	wt	d_F2within
1	1	d_F2hhwithin	wt	d_F2within
1	1	d_F2hhwithin	wt	d_F2within
2	1	f_F2hhbetween	slgwt	e_F2between
4	0	f_F2hhbetween	slgwt	e_F2between
4	0	f_F2hhbetween	slgwt	e_F2between
4	0	f_F2hhbetween	slgwt	e_F2between
4	0	f_F2hhbetween	slgwt	e_F2between
4	0	f_F2hhbetween	slgwt	e_F2between
4	0	f_F2hhbetween	slgwt	e_F2between
4	0	f_F2hhbetween	slgwt	e_F2between
4	0	f_F2hhbetween	slgwt	e_F2between
4	0	f_F2hhbetween	slgwt	e_F2between
4	0	f_F2hhbetween	slgwt	e_F2between
4	0	f_F2hhbetween	slgwt	e_F2between
4	0	f_F2hhbetween	slgwt	e_F2between
4	0	f_F2hhbetween	slgwt	e_F2between
4	0	f_F2hhbetween	slgwt	e_F2between
4	0	f_F2hhbetween	slgwt	e_F2between
4	0	f_F2hhbetween	slgwt	e_F2between
4	0	f_F2hhbetween	slgwt	e_F2between
4	0	f_F2hhbetween	slgwt	e_F2between
4	0	f_F2hhbetween	slgwt	e_F2between
4	0	f_F2hhbetween	slgwt	e_F2between
4	0	f_F2hhbetween	slgwt	e_F2between
4	0	f_F2hhbetween	slgwt	e_F2between
4	0	f_F2hhbetween	slgwt	e_F2between
4	0	f_F2hhbetween	slgwt	e_F2between
4	0	f_F2hhbetween	slgwt	e_F2between
4	0	f_F2hhbetween	slgwt	e_F2between
4	0	f_F2hhbetween	slgwt	e_F2between
4	0	f_F2hhbetween	slgwt	e_F2between
4	0	f_F2hhbetween	slgwt	e_F2between
4	0	f_F2hhbetween	slgwt	e_F2between
4	0	f_F2hhbetween	slgwt	e_F2between
4	0	f_F2hhbetween	slgwt	e_F2between
4	0	f_F2hhbetween	slgwt	e_F2between
4	0	f_F2hhbetween	slgwt	e_F2between
4	0	f_F2hhbetween	slgwt	e_F2between
4	0	f_F2hhbetween	slgwt	e_F2between
4	0	f_F2hhbetween	slgwt	e_F2between
4	0	f_F2hhbetween	slgwt	e_F2between
4	0	f_F2hhbetween	slgwt	e_F2between
4	0	f_F2hhbetween	slgwt	e_F2between
4	0	f_F2hhbetween	slgwt	e_F2between
4	0	f_F2hhbetween	slgwt	e_F2between
4	0	f_F2hhbetween	slgwt	e_F2between
4	0	f_F2hhbetween	slgwt	e_F2between
4	0	f_F2hhbetween	slgwt	e_F2between
4	0	f_F2hhbetween	slgwt	e_F2between
4	0	f_F2hhbetween	slgwt	e_F2between
4	0	f_F2hhbetween	slgwt	e_F2between
4	0	f_F2hhbetween	slgwt	e_F2between
4	0	f_F2hhbetween	slgwt	e_F2between
4	0	f_F2hhbetween	slgwt	e_F2between
4	0	f_F2hhbetween	slgwt	e_F2between
4	0	f_F2hhbetween	slgwt	e_F2between
4	0	f_F2hhbetween	slgwt	e_F2between
4	0	f_F2hhbetween	slgwt	e_F2between
4	0	f_F2hhbetween	slgwt	e_F2between
4	0	f_F2hhbetween	slgwt	e_F2between
4	0	f_F2hhbetween	slgwt	e_F2between
4	0	f_F2hhbetween	slgwt	e_F2between
4	0	f_F2hhbetween	slgwt	e_F2between
4	0	f_F2hhbetween	slgwt	e_F2between
4	0	f_F2hhbetween	slgwt	e_F2between
4	0	f_F2hhbetween	slgwt	e_F2between
4	0	f_F2hhbetween	slgwt	e_F2between
4	0	f_F2hhbetween	slgwt	e_F2between
4	0	f_F2hhbetween	slgwt	e_F2between
4	0	f_F2hhbetween	slgwt	e_F2between
4	0	f_F2hhbetween	slgwt	e_F2between
4	0	f_F2hhbetween	slgwt	e_F2between
4	0	f_F2hhbetween	slgwt	e_F2between
4	0	f_F2hhbetween	slgwt	e_F2between
4	0	f_F2hhbetween	slgwt	e_F2between
4	0	f_F2hhbetween	slgwt	e_F2between
4	0	f_F2hhbetween	slgwt	e_F2between
4	0	f_F2hhbetween	slgwt	e_F2between
4	0	f_F2hhbetween	slgwt	e_F2between
4	0	f_F2hhbetween	slgwt	e_F2between
4	0	f_F2hhbetween	slgwt	e_F2between
4	0	f_F2hhbetween	slgwt	e_F2between
4	0	f_F2hhbetween	slgwt	e_F2between
4	0	f_F2hhbetween	slgwt	e_F2between
4	0	f_F2hhbetween	slgwt	e_F2between
4	0	f_F2hhbetween	slgwt	e_F2between
4	0	f_F2hhbetween	slgwt	e_F2between
4	0	f_F2hhbetween	slgwt	e_F2between
4	0	f_F2hhbetween	slgwt	e_F2between
4	0	f_F2hhbetween	slgwt	e_F2between
4	0	f_F2hhbetween	slgwt	e_F2between
4	0	f_F2hhbetween	slgwt	e_F2between
4	0	f_F2hhbetween	slgwt	e_F2between
4	0	f_F2hhbetween	slgwt	e_F2between
4	0	f_F2hhbetween	slgwt	e_F2between
4	0	f_F2hhbetween	slgwt	e_F2between
4	0	f_F2hhbetween	slgwt	e_F2between
4	0	f_F2hhbetween	slgwt	e_F2between
4	0	f_F2hhbetween	slgwt	e_F2between
4	0	f_F2hhbetween	slgwt	e_F2between
4	0	f_F2hhbetween	slgwt	e_F2between
4	0	f_F2hhbetween	slgwt	e_F2between
4	0	f_F2hhbetween	slgwt	e_F2between
4	0	f_F2hhbetween	slgwt	e_F2between
4	0	f_F2hhbetween	slgwt	e_F2between
4	0	f_F2hhbetween	slgwt	e_F2between
4	0	f_F2hhbetween	slgwt	e_F2between
4	0	f_F2hhbetween	slgwt	e_F2between
4	0	f_F2hhbetween	slgwt	e_F2between
4	0	f_F2hhbetween	slgwt	e_F2between
4	0	f_F2hhbetween	slgwt	e_F2between
4	0	f_F2hhbetween	slgwt	e_F2between
4	0	f_F2hhbetween	slgwt	e_F2between
4	0	f_F2hhbetween	slgwt	e_F2between
4	0	f_F2hhbetween	slgwt	e_F2between
4	0	f_F2hhbetween	slgwt	e_F2between
4	0	f_F2hhbetween	slgwt	e_F2between
4	0	f_F2hhbetween	slgwt	e_F2between
4	0	f_F2hhbetween	slgwt	e_F2between
4	0	f_F2hhbetween	slgwt	e_F2between
4	0	f_F2hhbetween	slgwt	e_F2between
4	0	f_F2hhbetween	slgwt	e_F2between
4	0	f_F2hhbetween	slgwt	e_F2between
4	0	f_F2hhbetween	slgwt	e_F2between
4	0	f_F2hhbetween	slgwt	e_F2between
4	0	f_F2hhbetween	slgwt	e_F2between
4	0	f_F2hhbetween	slgwt	e_F2between
4	0	f_F2hhbetween	slgwt	e_F2between
4	0	f_F2hhbetween	slgwt	e_F2between
4	0	f_F2hhbetween	slgwt	e_F2between
4	0	f_F2hhbetween	slgwt	e_F2between
4	0	f_F2hhbetween	slgwt	e_F2between
4	0	f_F2hhbetween	slgwt	e_F2between
4	0	f_F2hhbetween	slgwt	e_F2between
4	0	f_F2hhbetween	slgwt	e_F2between
4	0	f_F2hhbetween	slgwt	e_F2between
4	0	f_F2hhbetween	slgwt	e_F2between
4	0	f_F2hhbetween	slgwt	e_F2between
4	0	f_F2hhbetween	slgwt	e_F2between
4	0	f_F2hhbetween	slgwt	e_F2between
4	0	f_F2hhbetween	slgwt	e_F2between
4	0	f_F2hhbetween	slgwt	e_F2between
4	0	f_F2hhbetween	slgwt	e_F2between
4	0	f_F2hhbetween	slgwt	e_F2between
4	0	f_F2hhbetween	slgwt	e_F2between
4	0	f_F2hhbetween	slgwt	e_F2between
4	0	f_F2hhbetween	slgwt	e_F2between
4	0	f_F2hhbetween	slgwt	e_F2between
4	0	f_F2hhbetween	slgwt	e_F2between
4	0	f_F2hhbetween	slgwt	e_F2between
4	0	f_F2hhbetween	slgwt	e_F2between
4	0	f_F2hhbetween	slgwt	e_F2between
4	0	f_F2hhbetween	slgwt	e_F2between
4	0	f_F2hhbetween	slgwt	e_F2between
4	0	f_F2hhbetween	slgwt	e_F2between
4	0	f_F2hhbetween	slgwt	e_F2between
4	0	f_F2hhbetween	slgwt	e_F2between
4	1	f_F2hhbetween	slgwt	e_F2between
4	0	f_F2hhbetween	slgwt	e_F2between
4	0	f_F2hhbetween	slgwt	e_F2between
4	0	f_F2hhbetween	slgwt	e_F2between
4	0	f_F2hhbetween	slgwt	e_F2between
4	0	f_F2hhbetween	slgwt	e_F2between
4	0	f_F2hhbetween	slgwt	e_F2between
4	0	f_F2hhbetween	slgwt	e_F2between
4	0	f_F2hhbetween	slgwt	e_F2between
4	0	f_F2hhbetween	slgwt	e_F2between
4	0	f_F2hhbetween	slgwt	e_F2between
4	0	f_F2hhbetween	slgwt	e_F2between
4	0	f_F2hhbetween	slgwt	e_F2between
4	0	f_F2hhbetween	slgwt	e_F2between
4	0	f_F2hhbetween	slgwt	e_F2between
4	0	f_F2hhbetween	slgwt	e_F2between
4	0	f_F2hhbetween	slgwt	e_F2between
4	0	f_F2hhbetween	slgwt	e_F2between
4	0	f_F2hhbetween	slgwt	e_F2between
4	0	f_F2hhbetween	slgwt	e_F2between
4	0	f_F2hhbetween	slgwt	e_F2between
4	0	f_F2hhbetween	slgwt	e_F2between
4	0	f_F2hhbetween	slgwt	e_F2between
4	0	f_F2hhbetween	slgwt	e_F2between
4	0	f_F2hhbetween	slgwt	e_F2between
4	0	f_F2hhbetween	slgwt	e_F2between
4	0	f_F2hhbetween	slgwt	e_F2between
4	0	f_F2hhbetween	slgwt	e_F2between
4	0	f_F2hhbetween	slgwt	e_F2between
4	0	f_F2hhbetween	slgwt	e_F2between
4	0	f_F2hhbetween	slgwt	e_F2between
4	0	f_F2hhbetween	slgwt	e_F2between
4	0	f_F2hhbetween	slgwt	e_F2between
4	0	f_F2hhbetween	slgwt	e_F2between
4	0	f_F2hhbetween	slgwt	e_F2between
4	0	f_F2hhbetween	slgwt	e_F2between
4	0	f_F2hhbetween	slgwt	e_F2between
4	0	f_F2hhbetween	slgwt	e_F2between
4	0	f_F2hhbetween	slgwt	e_F2between
4	0	f_F2hhbetween	slgwt	e_F2between
4	0	f_F2hhbetween	slgwt	e_F2between
4	0	f_F2hhbetween	slgwt	e_F2between
4	0	f_F2hhbetween	slgwt	e_F2between
4	0	f_F2hhbetween	slgwt	e_F2between
4	0	f_F2hhbetween	slgwt	e_F2between
4	0	f_F2hhbetween	slgwt	e_F2between
4	0	f_F2hhbetween	slgwt	e_F2between
4	0	f_F2hhbetween	slgwt	e_F2between
4	0	f_F2hhbetween	slgwt	e_F2between
4	0	f_F2hhbetween	slgwt	e_F2between
4	0	f_F2hhbetween	slgwt	e_F2between
4	0	f_F2hhbetween	slgwt	e_F2between
4	0	f_F2hhbetween	slgwt	e_F2between
4	0	f_F2hhbetween	slgwt	e_F2between
4	0	f_F2hhbetween	slgwt	e_F2between
4	0	f_F2hhbetween	slgwt	e_F2between
4	0	f_F2hhbetween	slgwt	e_F2between
4	0	f_F2hhbetween	slgwt	e_F2between
4	0	f_F2hhbetween	slgwt	e_F2between
4	0	f_F2hhbetween	slgwt	e_F2between
4	0	f_F2hhbetween	slgwt	e_F2between
4	0	f_F2hhbetween	slgwt	e_F2between
4	0	f_F2hhbetween	slgwt	e_F2between
4	0	f_F2hhbetween	slgwt	e_F2between
4	0	f_F2hhbetween	slgwt	e_F2between
4	0	f_F2hhbetween	slgwt	e_F2between
4	1	f_F2hhbetween	slgwt	e_F2between
4	1	f_F2hhbetween	slgwt	e_F2between
4	0	f_F2hhbetween	slgwt	e_F2between
4	0	f_F2hhbetween	slgwt	e_F2between
4	0	f_F2hhbetween	slgwt	e_F2between
4	0	f_F2hhbetween	slgwt	e_F2between
4	0	f_F2hhbetween	slgwt	e_F2between
4	0	f_F2hhbetween	slgwt	e_F2between
4	0	f_F2hhbetween	slgwt	e_F2between
4	0	f_F2hhbetween	slgwt	e_F2between
4	0	f_F2hhbetween	slgwt	e_F2between
4	0	f_F2hhbetween	slgwt	e_F2between
4	0	f_F2hhbetween	slgwt	e_F2between
4	0	f_F2hhbetween	slgwt	e_F2between
4	0	f_F2hhbetween	slgwt	e_F2between
4	0	f_F2hhbetween	slgwt	e_F2between
4	0	f_F2hhbetween	slgwt	e_F2between
4	0	f_F2hhbetween	slgwt	e_F2between
4	0	f_F2hhbetween	slgwt	e_F2between
4	0	f_F2hhbetween	slgwt	e_F2between
4	0	f_F2hhbetween	slgwt	e_F2between
4	0	f_F2hhbetween	slgwt	e_F2between
4	0	f_F2hhbetween	slgwt	e_F2between
4	0	f_F2hhbetween	slgwt	e_F2between
4	0	f_F2hhbetween	slgwt	e_F2between
4	0	f_F2hhbetween	slgwt	e_F2between
4	0	f_F2hhbetween	slgwt	e_F2between
4	0	f_F2hhbetween	slgwt	e_F2between
4	0	f_F2hhbetween	slgwt	e_F2between
4	0	f_F2hhbetween	slgwt	e_F2between
4	0	f_F2hhbetween	slgwt	e_F2between
4	0	f_F2hhbetween	slgwt	e_F2between
4	0	f_F2hhbetween	slgwt	e_F2between
4	0	f_F2hhbetween	slgwt	e_F2between
4	0	f_F2hhbetween	slgwt	e_F2between
4	0	f_F2hhbetween	slgwt	e_F2between
4	0	f_F2hhbetween	slgwt	e_F2between
4	0	f_F2hhbetween	slgwt	e_F2between
4	0	f_F2hhbetween	slgwt	e_F2between
4	0	f_F2hhbetween	slgwt	e_F2between
4	0	f_F2hhbetween	slgwt	e_F2between
4	0	f_F2hhbetween	slgwt	e_F2between
4	0	f_F2hhbetween	slgwt	e_F2between
4	0	f_F2hhbetween	slgwt	e_F2between
4	0	f_F2hhbetween	slgwt	e_F2between
4	0	f_F2hhbetween	slgwt	e_F2between
4	0	f_F2hhbetween	slgwt	e_F2between
4	0	f_F2hhbetween	slgwt	e_F2between
4	0	f_F2hhbetween	slgwt	e_F2between
4	0	f_F2hhbetween	slgwt	e_F2between
4	0	f_F2hhbetween	slgwt	e_F2between
4	0	f_F2hhbetween	slgwt	e_F2between
4	0	f_F2hhbetween	slgwt	e_F2between
4	0	f_F2hhbetween	slgwt	e_F2between
4	0	f_F2hhbetween	slgwt	e_F2between
4	0	f_F2hhbetween	slgwt	e_F2between
4	0	f_F2hhbetween	slgwt	e_F2between
4	0	f_F2hhbetween	slgwt	e_F2between
4	0	f_F2hhbetween	slgwt	e_F2between
4	0	f_F2hhbetween	slgwt	e_F2between
4	0	f_F2hhbetween	slgwt	e_F2between
4	0	f_F2hhbetween	slgwt	e_F2between
4	0	f_F2hhbetween	slgwt	e_F2between
4	0	f_F2hhbetween	slgwt	e_F2between
4	0	f_F2hhbetween	slgwt	e_F2between
4	0	f_F2hhbetween	slgwt	e_F2between
4	0	f_F2hhbetween	slgwt	e_F2between
4	0	f_F2hhbetween	slgwt	e_F2between
4	0	f_F2hhbetween	slgwt	e_F2between
2	1	f_F2hhbetween	slgwt	e_F2between
2	1	f_F2hhbetween	slgwt	e_F2between
2	1	f_F2hhbetween	slgwt	e_F2between
2	1	f_F2hhbetween	slgwt	e_F2between
2	1	f_F2hhbetween	slgwt	e_F2between
2	1	f_F2hhbetween	slgwt	e_F2between
2	1	f_F2hhbetween	slgwt	e_F2between
2	1	f_F2hhbetween	slgwt	e_F2between
2	1	f_F2hhbetween	slgwt	e_F2between
2	1	f_F2hhbetween	slgwt	e_F2between
2	1	f_F2hhbetween	slgwt	e_F2between
2	1	f_F2hhbetween	slgwt	e_F2between
2	0	f_F2hhbetween	slgwt	e_F2between
2	0	f_F2hhbetween	slgwt	e_F2between
2	0	f_F2hhbetween	slgwt	e_F2between
2	0	f_F2hhbetween	slgwt	e_F2between
2	0	f_F2hhbetween	slgwt	e_F2between
2	0	f_F2hhbetween	slgwt	e_F2between
2	0	f_F2hhbetween	slgwt	e_F2between
2	0	f_F2hhbetween	slgwt	e_F2between
2	0	f_F2hhbetween	slgwt	e_F2between
2	0	f_F2hhbetween	slgwt	e_F2between
2	1	f_F2hhbetween	slgwt	e_F2between
2	1	f_F2hhbetween	slgwt	e_F2between
2	1	f_F2hhbetween	slgwt	e_F2between
2	1	f_F2hhbetween	slgwt	e_F2between
2	1	f_F2hhbetween	slgwt	e_F2between
2	1	f_F2hhbetween	slgwt	e_F2between
2	1	f_F2hhbetween	slgwt	e_F2between
2	0	f_F2hhbetween	slgwt	e_F2between
2	0	f_F2hhbetween	slgwt	e_F2between
2	0	f_F2hhbetween	slgwt	e_F2between
2	0	f_F2hhbetween	slgwt	e_F2between
2	0	f_F2hhbetween	slgwt	e_F2between
2	0	f_F2hhbetween	slgwt	e_F2between
2	0	f_F2hhbetween	slgwt	e_F2between
2	0	f_F2hhbetween	slgwt	e_F2between
2	0	f_F2hhbetween	slgwt	e_F2between
4	1	f_F2hhbetween	slgwt	e_F2between
4	1	f_F2hhbetween	slgwt	e_F2between
4	1	f_F2hhbetween	slgwt	e_F2between
4	1	f_F2hhbetween	slgwt	e_F2between
4	0	f_F2hhbetween	slgwt	e_F2between
4	0	f_F2hhbetween	slgwt	e_F2between
4	0	f_F2hhbetween	slgwt	e_F2between
4	0	f_F2hhbetween	slgwt	e_F2between
4	0	f_F2hhbetween	slgwt	e_F2between
4	0	f_F2hhbetween	slgwt	e_F2between
4	0	f_F2hhbetween	slgwt	e_F2between
4	0	f_F2hhbetween	slgwt	e_F2between
4	0	f_F2hhbetween	slgwt	e_F2between
4	0	f_F2hhbetween	slgwt	e_F2between
4	0	f_F2hhbetween	slgwt	e_F2between
4	0	f_F2hhbetween	slgwt	e_F2between
4	0	f_F2hhbetween	slgwt	e_F2between
4	0	f_F2hhbetween	slgwt	e_F2between
4	0	f_F2hhbetween	slgwt	e_F2between
4	0	f_F2hhbetween	slgwt	e_F2between
4	0	f_F2hhbetween	slgwt	e_F2between
4	0	f_F2hhbetween	slgwt	e_F2between
4	0	f_F2hhbetween	slgwt	e_F2between
4	0	f_F2hhbetween	slgwt	e_F2between
4	0	f_F2hhbetween	slgwt	e_F2between
4	0	f_F2hhbetween	slgwt	e_F2between
4	0	f_F2hhbetween	slgwt	e_F2between
4	0	f_F2hhbetween	slgwt	e_F2between
4	0	f_F2hhbetween	slgwt	e_F2between
4	0	f_F2hhbetween	slgwt	e_F2between
4	0	f_F2hhbetween	slgwt	e_F2between
4	0	f_F2hhbetween	slgwt	e_F2between
4	0	f_F2hhbetween	slgwt	e_F2between
4	0	f_F2hhbetween	slgwt	e_F2between
4	0	f_F2hhbetween	slgwt	e_F2between
4	0	f_F2hhbetween	slgwt	e_F2between
4	0	f_F2hhbetween	slgwt	e_F2between
4	0	f_F2hhbetween	slgwt	e_F2between
4	0	f_F2hhbetween	slgwt	e_F2between
4	0	f_F2hhbetween	slgwt	e_F2between
4	0	f_F2hhbetween	slgwt	e_F2between
4	0	f_F2hhbetween	slgwt	e_F2between
4	0	f_F2hhbetween	slgwt	e_F2between
4	0	f_F2hhbetween	slgwt	e_F2between
4	0	f_F2hhbetween	slgwt	e_F2between
4	0	f_F2hhbetween	slgwt	e_F2between
4	0	f_F2hhbetween	slgwt	e_F2between
4	0	f_F2hhbetween	slgwt	e_F2between
4	0	f_F2hhbetween	slgwt	e_F2between
4	0	f_F2hhbetween	slgwt	e_F2between
4	0	f_F2hhbetween	slgwt	e_F2between
4	0	f_F2hhbetween	slgwt	e_F2between
4	0	f_F2hhbetween	slgwt	e_F2between
4	0	f_F2hhbetween	slgwt	e_F2between
4	0	f_F2hhbetween	slgwt	e_F2between
4	0	f_F2hhbetween	slgwt	e_F2between
4	0	f_F2hhbetween	slgwt	e_F2between
4	0	f_F2hhbetween	slgwt	e_F2between
4	0	f_F2hhbetween	slgwt	e_F2between
4	0	f_F2hhbetween	slgwt	e_F2between
4	0	f_F2hhbetween	slgwt	e_F2between
4	0	f_F2hhbetween	slgwt	e_F2between
4	0	f_F2hhbetween	slgwt	e_F2between
4	0	f_F2hhbetween	slgwt	e_F2between
4	0	f_F2hhbetween	slgwt	e_F2between
4	0	f_F2hhbetween	slgwt	e_F2between
4	0	f_F2hhbetween	slgwt	e_F2between
4	0	f_F2hhbetween	slgwt	e_F2between
4	0	f_F2hhbetween	slgwt	e_F2between
4	0	f_F2hhbetween	slgwt	e_F2between
4	0	f_F2hhbetween	slgwt	e_F2between
4	0	f_F2hhbetween	slgwt	e_F2between
4	0	f_F2hhbetween	slgwt	e_F2between
4	0	f_F2hhbetween	slgwt	e_F2between
4	0	f_F2hhbetween	slgwt	e_F2between
4	0	f_F2hhbetween	slgwt	e_F2between
4	0	f_F2hhbetween	slgwt	e_F2between
4	0	f_F2hhbetween	slgwt	e_F2between
4	0	f_F2hhbetween	slgwt	e_F2between
4	0	f_F2hhbetween	slgwt	e_F2between
4	0	f_F2hhbetween	slgwt	e_F2between
4	0	f_F2hhbetween	slgwt	e_F2between
4	0	f_F2hhbetween	slgwt	e_F2between
4	0	f_F2hhbetween	slgwt	e_F2between
4	0	f_F2hhbetween	slgwt	e_F2between
4	0	f_F2hhbetween	slgwt	e_F2between
4	0	f_F2hhbetween	slgwt	e_F2between
4	0	f_F2hhbetween	slgwt	e_F2between
4	0	f_F2hhbetween	slgwt	e_F2between
4	0	f_F2hhbetween	slgwt	e_F2between
4	0	f_F2hhbetween	slgwt	e_F2between
4	0	f_F2hhbetween	slgwt	e_F2between
4	0	f_F2hhbetween	slgwt	e_F2between
4	0	f_F2hhbetween	slgwt	e_F2between
4	0	f_F2hhbetween	slgwt	e_F2between
4	0	f_F2hhbetween	slgwt	e_F2between
4	0	f_F2hhbetween	slgwt	e_F2between
4	0	f_F2hhbetween	slgwt	e_F2between
4	0	f_F2hhbetween	slgwt	e_F2between
4	0	f_F2hhbetween	slgwt	e_F2between
4	0	f_F2hhbetween	slgwt	e_F2between
4	0	f_F2hhbetween	slgwt	e_F2between
4	0	f_F2hhbetween	slgwt	e_F2between
4	0	f_F2hhbetween	slgwt	e_F2between
4	0	f_F2hhbetween	slgwt	e_F2between
4	0	f_F2hhbetween	slgwt	e_F2between
4	0	f_F2hhbetween	slgwt	e_F2between
4	0	f_F2hhbetween	slgwt	e_F2between
4	0	f_F2hhbetween	slgwt	e_F2between
4	0	f_F2hhbetween	slgwt	e_F2between
4	0	f_F2hhbetween	slgwt	e_F2between
4	0	f_F2hhbetween	slgwt	e_F2between
4	0	f_F2hhbetween	slgwt	e_F2between
4	0	f_F2hhbetween	slgwt	e_F2between
4	0	f_F2hhbetween	slgwt	e_F2between
4	0	f_F2hhbetween	slgwt	e_F2between
4	0	f_F2hhbetween	slgwt	e_F2between
4	0	f_F2hhbetween	slgwt	e_F2between
4	0	f_F2hhbetween	slgwt	e_F2between
4	0	f_F2hhbetween	slgwt	e_F2between
4	0	f_F2hhbetween	slgwt	e_F2between
4	0	f_F2hhbetween	slgwt	e_F2between
4	0	f_F2hhbetween	slgwt	e_F2between
4	0	f_F2hhbetween	slgwt	e_F2between
4	0	f_F2hhbetween	slgwt	e_F2between
4	0	f_F2hhbetween	slgwt	e_F2between
4	0	f_F2hhbetween	slgwt	e_F2between
4	0	f_F2hhbetween	slgwt	e_F2between
4	0	f_F2hhbetween	slgwt	e_F2between
4	0	f_F2hhbetween	slgwt	e_F2between
4	0	f_F2hhbetween	slgwt	e_F2between
4	0	f_F2hhbetween	slgwt	e_F2between
4	0	f_F2hhbetween	slgwt	e_F2between
4	0	f_F2hhbetween	slgwt	e_F2between
4	0	f_F2hhbetween	slgwt	e_F2between
4	0	f_F2hhbetween	slgwt	e_F2between
4	0	f_F2hhbetween	slgwt	e_F2between
4	0	f_F2hhbetween	slgwt	e_F2between
4	0	f_F2hhbetween	slgwt	e_F2between
4	0	f_F2hhbetween	slgwt	e_F2between
4	0	f_F2hhbetween	slgwt	e_F2between
4	0	f_F2hhbetween	slgwt	e_F2between
4	0	f_F2hhbetween	slgwt	e_F2between
4	0	f_F2hhbetween	slgwt	e_F2between
4	0	f_F2hhbetween	slgwt	e_F2between
4	0	f_F2hhbetween	slgwt	e_F2between
4	0	f_F2hhbetween	slgwt	e_F2between
4	0	f_F2hhbetween	slgwt	e_F2between
4	0	f_F2hhbetween	slgwt	e_F2between
4	0	f_F2hhbetween	slgwt	e_F2between
4	0	f_F2hhbetween	slgwt	e_F2between
4	0	f_F2hhbetween	slgwt	e_F2between
4	0	f_F2hhbetween	slgwt	e_F2between
4	0	f_F2hhbetween	slgwt	e_F2between
4	0	f_F2hhbetween	slgwt	e_F2between
4	0	f_F2hhbetween	slgwt	e_F2between
4	0	f_F2hhbetween	slgwt	e_F2between
4	0	f_F2hhbetween	slgwt	e_F2between
4	0	f_F2hhbetween	slgwt	e_F2between
4	0	f_F2hhbetween	slgwt	e_F2between
4	0	f_F2hhbetween	slgwt	e_F2between
4	0	f_F2hhbetween	slgwt	e_F2between
4	0	f_F2hhbetween	slgwt	e_F2between
4	0	f_F2hhbetween	slgwt	e_F2between
4	0	f_F2hhbetween	slgwt	e_F2between
4	0	f_F2hhbetween	slgwt	e_F2between
4	0	f_F2hhbetween	slgwt	e_F2between
4	0	f_F2hhbetween	slgwt	e_F2between
4	0	f_F2hhbetween	slgwt	e_F2between
4	0	f_F2hhbetween	slgwt	e_F2between
4	0	f_F2hhbetween	slgwt	e_F2between
4	0	f_F2hhbetween	slgwt	e_F2between
4	0	f_F2hhbetween	slgwt	e_F2between
4	0	f_F2hhbetween	slgwt	e_F2between
4	0	f_F2hhbetween	slgwt	e_F2between
4	0	f_F2hhbetween	slgwt	e_F2between
4	0	f_F2hhbetween	slgwt	e_F2between
4	0	f_F2hhbetween	slgwt	e_F2between
4	0	f_F2hhbetween	slgwt	e_F2between
4	0	f_F2hhbetween	slgwt	e_F2between
4	0	f_F2hhbetween	slgwt	e_F2between
4	0	f_F2hhbetween	slgwt	e_F2between
4	0	f_F2hhbetween	slgwt	e_F2between
4	0	f_F2hhbetween	slgwt	e_F2between
4	0	f_F2hhbetween	slgwt	e_F2between
4	0	f_F2hhbetween	slgwt	e_F2between
4	0	f_F2hhbetween	slgwt	e_F2between
4	0	f_F2hhbetween	slgwt	e_F2between
4	0	f_F2hhbetween	slgwt	e_F2between
4	0	f_F2hhbetween	slgwt	e_F2between
4	0	f_F2hhbetween	slgwt	e_F2between
4	0	f_F2hhbetween	slgwt	e_F2between
4	0	f_F2hhbetween	slgwt	e_F2between
4	0	f_F2hhbetween	slgwt	e_F2between
4	0	f_F2hhbetween	slgwt	e_F2between
4	0	f_F2hhbetween	slgwt	e_F2between
4	0	f_F2hhbetween	slgwt	e_F2between
4	0	f_F2hhbetween	slgwt	e_F2between
4	0	f_F2hhbetween	slgwt	e_F2between
4	0	f_F2hhbetween	slgwt	e_F2between
4	0	f_F2hhbetween	slgwt	e_F2between
4	0	f_F2hhbetween	slgwt	e_F2between
4	0	f_F2hhbetween	slgwt	e_F2between
4	0	f_F2hhbetween	slgwt	e_F2between
4	0	f_F2hhbetween	slgwt	e_F2between
4	0	f_F2hhbetween	slgwt	e_F2between
4	0	f_F2hhbetween	slgwt	e_F2between
4	0	f_F2hhbetween	slgwt	e_F2between
4	0	f_F2hhbetween	slgwt	e_F2between
4	0	f_F2hhbetween	slgwt	e_F2between
4	0	f_F2hhbetween	slgwt	e_F2between
4	0	f_F2hhbetween	slgwt	e_F2between
4	0	f_F2hhbetween	slgwt	e_F2between
4	0	f_F2hhbetween	slgwt	e_F2between
4	0	f_F2hhbetween	slgwt	e_F2between
4	0	f_F2hhbetween	slgwt	e_F2between
4	0	f_F2hhbetween	slgwt	e_F2between
4	0	f_F2hhbetween	slgwt	e_F2between
1	1	f_F2hhbetween	slgwt	e_F2between
1	1	f_F2hhbetween	slgwt	e_F2between
4	0	e_F2hiwithin	slg	d_F2within
4	0	e_F2hiwithin	slg	d_F2within
4	0	e_F2hiwithin	slg	d_F2within
4	0	e_F2hiwithin	slg	d_F2within
4	0	e_F2hiwithin	slg	d_F2within
4	0	e_F2hiwithin	slg	d_F2within
4	0	e_F2hiwithin	slg	d_F2within
4	0	e_F2hiwithin	slg	d_F2within
4	0	e_F2hiwithin	slg	d_F2within
4	0	e_F2hiwithin	slg	d_F2within
4	0	e_F2hiwithin	slg	d_F2within
4	0	e_F2hiwithin	slg	d_F2within
4	0	e_F2hiwithin	slg	d_F2within
4	0	e_F2hiwithin	slg	d_F2within
4	0	e_F2hiwithin	slg	d_F2within
4	0	e_F2hiwithin	slg	d_F2within
4	0	e_F2hiwithin	slg	d_F2within
4	0	e_F2hiwithin	slg	d_F2within
4	0	e_F2hiwithin	slg	d_F2within
4	0	e_F2hiwithin	slg	d_F2within
4	0	e_F2hiwithin	slg	d_F2within
4	0	e_F2hiwithin	slg	d_F2within
4	0	e_F2hiwithin	slg	d_F2within
4	0	e_F2hiwithin	slg	d_F2within
4	0	e_F2hiwithin	slg	d_F2within
4	0	e_F2hiwithin	slg	d_F2within
4	1	e_F2hiwithin	slg	d_F2within
4	1	e_F2hiwithin	slg	d_F2within
4	1	e_F2hiwithin	slg	d_F2within
4	0	e_F2hiwithin	slg	d_F2within
4	0	e_F2hiwithin	slg	d_F2within
4	0	e_F2hiwithin	slg	d_F2within
4	0	e_F2hiwithin	slg	d_F2within
4	0	e_F2hiwithin	slg	d_F2within
4	0	e_F2hiwithin	slg	d_F2within
4	0	e_F2hiwithin	slg	d_F2within
4	0	e_F2hiwithin	slg	d_F2within
4	0	e_F2hiwithin	slg	d_F2within
4	0	e_F2hiwithin	slg	d_F2within
4	0	e_F2hiwithin	slg	d_F2within
3	1	e_F2hiwithin	slg	d_F2within
4	0	e_F2hiwithin	slg	d_F2within
4	0	e_F2hiwithin	slg	d_F2within
4	0	e_F2hiwithin	slg	d_F2within
4	1	e_F2hiwithin	slg	d_F2within
4	1	e_F2hiwithin	slg	d_F2within
4	1	e_F2hiwithin	slg	d_F2within
4	1	e_F2hiwithin	slg	d_F2within
4	1	e_F2hiwithin	slg	d_F2within
4	1	e_F2hiwithin	slg	d_F2within
4	1	e_F2hiwithin	slg	d_F2within
4	1	e_F2hiwithin	slg	d_F2within
4	1	e_F2hiwithin	slg	d_F2within
2	1	e_F2hiwithin	slg	d_F2within
2	1	e_F2hiwithin	slg	d_F2within
4	0	e_F2hiwithin	slg	d_F2within
4	0	e_F2hiwithin	slg	d_F2within
4	0	e_F2hiwithin	slg	d_F2within
4	0	e_F2hiwithin	slg	d_F2within
4	0	e_F2hiwithin	slg	d_F2within
4	0	e_F2hiwithin	slg	d_F2within
4	0	e_F2hiwithin	slg	d_F2within
4	0	e_F2hiwithin	slg	d_F2within
4	0	e_F2hiwithin	slg	d_F2within
4	0	e_F2hiwithin	slg	d_F2within
4	0	e_F2hiwithin	slg	d_F2within
4	0	e_F2hiwithin	slg	d_F2within
4	0	e_F2hiwithin	slg	d_F2within
4	0	e_F2hiwithin	slg	d_F2within
4	0	e_F2hiwithin	slg	d_F2within
4	0	e_F2hiwithin	slg	d_F2within
4	0	e_F2hiwithin	slg	d_F2within
4	0	e_F2hiwithin	slg	d_F2within
4	0	e_F2hiwithin	slg	d_F2within
4	0	e_F2hiwithin	slg	d_F2within
4	0	e_F2hiwithin	slg	d_F2within
4	1	e_F2hiwithin	slg	d_F2within
4	1	e_F2hiwithin	slg	d_F2within
4	1	e_F2hiwithin	slg	d_F2within
4	1	e_F2hiwithin	slg	d_F2within
4	1	e_F2hiwithin	slg	d_F2within
4	1	e_F2hiwithin	slg	d_F2within
4	1	e_F2hiwithin	slg	d_F2within
4	1	e_F2hiwithin	slg	d_F2within
4	1	e_F2hiwithin	slg	d_F2within
4	1	e_F2hiwithin	slg	d_F2within
4	1	e_F2hiwithin	slg	d_F2within
4	1	e_F2hiwithin	slg	d_F2within
4	1	e_F2hiwithin	slg	d_F2within
4	1	e_F2hiwithin	slg	d_F2within
4	1	e_F2hiwithin	slg	d_F2within
4	1	e_F2hiwithin	slg	d_F2within
4	1	e_F2hiwithin	slg	d_F2within
4	1	e_F2hiwithin	slg	d_F2within
4	1	e_F2hiwithin	slg	d_F2within
4	1	e_F2hiwithin	slg	d_F2within
3	0	e_F2hiwithin	slg	d_F2within
2	1	e_F2hiwithin	slg	d_F2within
2	1	e_F2hiwithin	slg	d_F2within
3	1	e_F2hiwithin	slg	d_F2within
3	1	e_F2hiwithin	slg	d_F2within
3	1	e_F2hiwithin	slg	d_F2within
3	1	e_F2hiwithin	slg	d_F2within
3	1	e_F2hiwithin	slg	d_F2within
4	1	e_F2hiwithin	slg	d_F2within
4	0	e_F2hiwithin	slg	d_F2within
4	0	e_F2hiwithin	slg	d_F2within
4	0	e_F2hiwithin	slg	d_F2within
4	0	e_F2hiwithin	slg	d_F2within
4	0	e_F2hiwithin	slg	d_F2within
4	0	e_F2hiwithin	slg	d_F2within
4	0	e_F2hiwithin	slg	d_F2within
4	0	e_F2hiwithin	slg	d_F2within
4	0	e_F2hiwithin	slg	d_F2within
4	0	e_F2hiwithin	slg	d_F2within
4	0	e_F2hiwithin	slg	d_F2within
4	0	e_F2hiwithin	slg	d_F2within
4	0	e_F2hiwithin	slg	d_F2within
4	0	e_F2hiwithin	slg	d_F2within
4	0	e_F2hiwithin	slg	d_F2within
4	0	e_F2hiwithin	slg	d_F2within
4	0	e_F2hiwithin	slg	d_F2within
4	0	e_F2hiwithin	slg	d_F2within
4	0	e_F2hiwithin	slg	d_F2within
4	0	e_F2hiwithin	slg	d_F2within
4	0	e_F2hiwithin	slg	d_F2within
4	0	e_F2hiwithin	slg	d_F2within
4	0	e_F2hiwithin	slg	d_F2within
4	0	e_F2hiwithin	slg	d_F2within
4	0	e_F2hiwithin	slg	d_F2within
4	0	e_F2hiwithin	slg	d_F2within
4	0	e_F2hiwithin	slg	d_F2within
2	1	e_F2hiwithin	slg	d_F2within
3	1	e_F2hiwithin	slg	d_F2within
3	1	e_F2hiwithin	slg	d_F2within
4	0	e_F2hiwithin	slg	d_F2within
4	0	e_F2hiwithin	slg	d_F2within
4	0	e_F2hiwithin	slg	d_F2within
4	0	e_F2hiwithin	slg	d_F2within
4	0	e_F2hiwithin	slg	d_F2within
4	0	e_F2hiwithin	slg	d_F2within
4	0	e_F2hiwithin	slg	d_F2within
4	0	e_F2hiwithin	slg	d_F2within
4	0	e_F2hiwithin	slg	d_F2within
4	0	e_F2hiwithin	slg	d_F2within
4	0	e_F2hiwithin	slg	d_F2within
4	0	e_F2hiwithin	slg	d_F2within
4	0	e_F2hiwithin	slg	d_F2within
4	0	e_F2hiwithin	slg	d_F2within
4	0	e_F2hiwithin	slg	d_F2within
4	0	e_F2hiwithin	slg	d_F2within
2	1	e_F2hiwithin	slg	d_F2within
2	1	e_F2hiwithin	slg	d_F2within
4	1	e_F2hiwithin	slg	d_F2within
4	0	e_F2hiwithin	slg	d_F2within
4	0	e_F2hiwithin	slg	d_F2within
4	0	e_F2hiwithin	slg	d_F2within
4	0	e_F2hiwithin	slg	d_F2within
4	0	e_F2hiwithin	slg	d_F2within
4	0	e_F2hiwithin	slg	d_F2within
4	0	e_F2hiwithin	slg	d_F2within
4	0	e_F2hiwithin	slg	d_F2within
4	0	e_F2hiwithin	slg	d_F2within
4	0	e_F2hiwithin	slg	d_F2within
4	0	e_F2hiwithin	slg	d_F2within
4	0	e_F2hiwithin	slg	d_F2within
4	0	e_F2hiwithin	slg	d_F2within
4	0	e_F2hiwithin	slg	d_F2within
4	0	e_F2hiwithin	slg	d_F2within
4	0	e_F2hiwithin	slg	d_F2within
4	0	e_F2hiwithin	slg	d_F2within
4	0	e_F2hiwithin	slg	d_F2within
4	0	e_F2hiwithin	slg	d_F2within
4	0	e_F2hiwithin	slg	d_F2within
4	0	e_F2hiwithin	slg	d_F2within
4	0	e_F2hiwithin	slg	d_F2within
4	0	e_F2hiwithin	slg	d_F2within
4	0	e_F2hiwithin	slg	d_F2within
4	0	e_F2hiwithin	slg	d_F2within
4	0	e_F2hiwithin	slg	d_F2within
4	0	e_F2hiwithin	slg	d_F2within
4	0	e_F2hiwithin	slg	d_F2within
4	0	e_F2hiwithin	slg	d_F2within
4	0	e_F2hiwithin	slg	d_F2within
4	1	e_F2hiwithin	slg	d_F2within
4	0	e_F2hiwithin	slg	d_F2within
4	0	e_F2hiwithin	slg	d_F2within
4	0	e_F2hiwithin	slg	d_F2within
4	0	e_F2hiwithin	slg	d_F2within
4	0	e_F2hiwithin	slg	d_F2within
4	0	e_F2hiwithin	slg	d_F2within
4	0	e_F2hiwithin	slg	d_F2within
4	0	e_F2hiwithin	slg	d_F2within
4	0	e_F2hiwithin	slg	d_F2within
4	0	e_F2hiwithin	slg	d_F2within
4	0	e_F2hiwithin	slg	d_F2within
4	0	e_F2hiwithin	slg	d_F2within
4	0	e_F2hiwithin	slg	d_F2within
4	0	e_F2hiwithin	slg	d_F2within
4	0	e_F2hiwithin	slg	d_F2within
4	0	e_F2hiwithin	slg	d_F2within
4	0	e_F2hiwithin	slg	d_F2within
4	0	e_F2hiwithin	slg	d_F2within
4	0	e_F2hiwithin	slg	d_F2within
4	0	e_F2hiwithin	slg	d_F2within
4	0	e_F2hiwithin	slg	d_F2within
4	0	e_F2hiwithin	slg	d_F2within
4	0	e_F2hiwithin	slg	d_F2within
4	0	e_F2hiwithin	slg	d_F2within
4	0	e_F2hiwithin	slg	d_F2within
4	0	e_F2hiwithin	slg	d_F2within
4	0	e_F2hiwithin	slg	d_F2within
4	0	e_F2hiwithin	slg	d_F2within
4	0	e_F2hiwithin	slg	d_F2within
4	0	e_F2hiwithin	slg	d_F2within
4	0	e_F2hiwithin	slg	d_F2within
4	0	e_F2hiwithin	slg	d_F2within
1	1	e_F2hiwithin	slg	d_F2within
1	1	e_F2hiwithin	slg	d_F2within
1	1	e_F2hiwithin	slg	d_F2within
1	1	e_F2hiwithin	slg	d_F2within
1	1	e_F2hiwithin	slg	d_F2within
1	1	e_F2hiwithin	slg	d_F2within
1	1	e_F2hiwithin	slg	d_F2within
1	1	e_F2hiwithin	slg	d_F2within
1	1	e_F2hiwithin	slg	d_F2within
1	1	e_F2hiwithin	slg	d_F2within
4	1	e_F2hiwithin	slg	d_F2within
4	1	e_F2hiwithin	slg	d_F2within
5	1	e_F2hiwithin	slg	d_F2within
6	1	e_F2hiwithin	slg	d_F2within
7	1	e_F2hiwithin	slg	d_F2within
7	0	e_F2hiwithin	slg	d_F2within
7	0	e_F2hiwithin	slg	d_F2within
7	0	e_F2hiwithin	slg	d_F2within
7	0	e_F2hiwithin	slg	d_F2within
7	0	e_F2hiwithin	slg	d_F2within
7	0	e_F2hiwithin	slg	d_F2within
7	0	e_F2hiwithin	slg	d_F2within
7	0	e_F2hiwithin	slg	d_F2within
7	0	e_F2hiwithin	slg	d_F2within
7	0	e_F2hiwithin	slg	d_F2within
7	0	e_F2hiwithin	slg	d_F2within
2	1	e_F2hiwithin	slg	d_F2within
3	1	e_F2hiwithin	slg	d_F2within
6	1	e_F2hiwithin	slg	d_F2within
6	0	e_F2hiwithin	slg	d_F2within
6	0	e_F2hiwithin	slg	d_F2within
6	0	e_F2hiwithin	slg	d_F2within
6	0	e_F2hiwithin	slg	d_F2within
6	0	e_F2hiwithin	slg	d_F2within
6	0	e_F2hiwithin	slg	d_F2within
6	0	e_F2hiwithin	slg	d_F2within
6	0	e_F2hiwithin	slg	d_F2within
6	0	e_F2hiwithin	slg	d_F2within
6	0	e_F2hiwithin	slg	d_F2within
6	0	e_F2hiwithin	slg	d_F2within
6	0	e_F2hiwithin	slg	d_F2within
6	0	e_F2hiwithin	slg	d_F2within
6	0	e_F2hiwithin	slg	d_F2within
6	0	e_F2hiwithin	slg	d_F2within
6	0	e_F2hiwithin	slg	d_F2within
6	0	e_F2hiwithin	slg	d_F2within
6	0	e_F2hiwithin	slg	d_F2within
6	0	e_F2hiwithin	slg	d_F2within
6	0	e_F2hiwithin	slg	d_F2within
6	0	e_F2hiwithin	slg	d_F2within
1	1	e_F2hiwithin	slg	d_F2within
1	1	e_F2hiwithin	slg	d_F2within
1	1	e_F2hiwithin	slg	d_F2within
2	1	e_F2hiwithin	slg	d_F2within
2	1	e_F2hiwithin	slg	d_F2within
5	1	e_F2hiwithin	slg	d_F2within
5	1	e_F2hiwithin	slg	d_F2within
8	1	e_F2hiwithin	slg	d_F2within
8	0	e_F2hiwithin	slg	d_F2within
8	0	e_F2hiwithin	slg	d_F2within
8	0	e_F2hiwithin	slg	d_F2within
8	0	e_F2hiwithin	slg	d_F2within
8	0	e_F2hiwithin	slg	d_F2within
8	0	e_F2hiwithin	slg	d_F2within
8	0	e_F2hiwithin	slg	d_F2within
8	0	e_F2hiwithin	slg	d_F2within
8	0	e_F2hiwithin	slg	d_F2within
8	0	e_F2hiwithin	slg	d_F2within
8	0	e_F2hiwithin	slg	d_F2within
8	0	e_F2hiwithin	slg	d_F2within
8	0	e_F2hiwithin	slg	d_F2within
8	0	e_F2hiwithin	slg	d_F2within
8	0	e_F2hiwithin	slg	d_F2within
8	0	e_F2hiwithin	slg	d_F2within
2	1	e_F2hiwithin	slg	d_F2within
3	1	e_F2hiwithin	slg	d_F2within
3	1	e_F2hiwithin	slg	d_F2within
7	0	e_F2hiwithin	slg	d_F2within
7	0	e_F2hiwithin	slg	d_F2within
7	0	e_F2hiwithin	slg	d_F2within
7	0	e_F2hiwithin	slg	d_F2within
7	0	e_F2hiwithin	slg	d_F2within
7	0	e_F2hiwithin	slg	d_F2within
7	0	e_F2hiwithin	slg	d_F2within
7	0	e_F2hiwithin	slg	d_F2within
7	0	e_F2hiwithin	slg	d_F2within
7	0	e_F2hiwithin	slg	d_F2within
7	0	e_F2hiwithin	slg	d_F2within
7	0	e_F2hiwithin	slg	d_F2within
7	0	e_F2hiwithin	slg	d_F2within
7	0	e_F2hiwithin	slg	d_F2within
7	0	e_F2hiwithin	slg	d_F2within
1	1	e_F2hiwithin	slg	d_F2within
1	1	e_F2hiwithin	slg	d_F2within
6	0	e_F2hiwithin	slg	d_F2within
6	0	e_F2hiwithin	slg	d_F2within
6	0	e_F2hiwithin	slg	d_F2within
6	0	e_F2hiwithin	slg	d_F2within
6	0	e_F2hiwithin	slg	d_F2within
6	0	e_F2hiwithin	slg	d_F2within
6	0	e_F2hiwithin	slg	d_F2within
6	0	e_F2hiwithin	slg	d_F2within
6	0	e_F2hiwithin	slg	d_F2within
6	0	e_F2hiwithin	slg	d_F2within
6	0	e_F2hiwithin	slg	d_F2within
6	0	e_F2hiwithin	slg	d_F2within
6	0	e_F2hiwithin	slg	d_F2within
6	0	e_F2hiwithin	slg	d_F2within
6	0	e_F2hiwithin	slg	d_F2within
6	0	e_F2hiwithin	slg	d_F2within
6	0	e_F2hiwithin	slg	d_F2within
6	0	e_F2hiwithin	slg	d_F2within
6	0	e_F2hiwithin	slg	d_F2within
6	0	e_F2hiwithin	slg	d_F2within
6	0	e_F2hiwithin	slg	d_F2within
4	1	e_F2hiwithin	slg	d_F2within
4	1	e_F2hiwithin	slg	d_F2within
8	1	e_F2hiwithin	slg	d_F2within
8	0	e_F2hiwithin	slg	d_F2within
8	0	e_F2hiwithin	slg	d_F2within
8	0	e_F2hiwithin	slg	d_F2within
8	0	e_F2hiwithin	slg	d_F2within
8	0	e_F2hiwithin	slg	d_F2within
8	0	e_F2hiwithin	slg	d_F2within
8	0	e_F2hiwithin	slg	d_F2within
8	0	e_F2hiwithin	slg	d_F2within
8	0	e_F2hiwithin	slg	d_F2within
8	0	e_F2hiwithin	slg	d_F2within
8	0	e_F2hiwithin	slg	d_F2within
8	0	e_F2hiwithin	slg	d_F2within
8	0	e_F2hiwithin	slg	d_F2within
8	0	e_F2hiwithin	slg	d_F2within
8	0	e_F2hiwithin	slg	d_F2within
8	0	e_F2hiwithin	slg	d_F2within
8	0	e_F2hiwithin	slg	d_F2within
8	0	e_F2hiwithin	slg	d_F2within
8	0	e_F2hiwithin	slg	d_F2within
8	0	e_F2hiwithin	slg	d_F2within
8	0	e_F2hiwithin	slg	d_F2within
8	0	e_F2hiwithin	slg	d_F2within
8	0	e_F2hiwithin	slg	d_F2within
6	1	e_F2hiwithin	slg	d_F2within
7	1	e_F2hiwithin	slg	d_F2within
7	0	e_F2hiwithin	slg	d_F2within
7	0	e_F2hiwithin	slg	d_F2within
7	0	e_F2hiwithin	slg	d_F2within
7	0	e_F2hiwithin	slg	d_F2within
7	0	e_F2hiwithin	slg	d_F2within
7	0	e_F2hiwithin	slg	d_F2within
7	0	e_F2hiwithin	slg	d_F2within
7	0	e_F2hiwithin	slg	d_F2within
7	0	e_F2hiwithin	slg	d_F2within
7	0	e_F2hiwithin	slg	d_F2within
7	0	e_F2hiwithin	slg	d_F2within
7	0	e_F2hiwithin	slg	d_F2within
7	0	e_F2hiwithin	slg	d_F2within
7	0	e_F2hiwithin	slg	d_F2within
7	0	e_F2hiwithin	slg	d_F2within
7	0	e_F2hiwithin	slg	d_F2within
7	0	e_F2hiwithin	slg	d_F2within
7	0	e_F2hiwithin	slg	d_F2within
7	0	e_F2hiwithin	slg	d_F2within
3	1	e_F2hiwithin	slg	d_F2within
5	1	e_F2hiwithin	slg	d_F2within
6	1	e_F2hiwithin	slg	d_F2within
6	0	e_F2hiwithin	slg	d_F2within
6	0	e_F2hiwithin	slg	d_F2within
6	0	e_F2hiwithin	slg	d_F2within
6	0	e_F2hiwithin	slg	d_F2within
6	0	e_F2hiwithin	slg	d_F2within
6	0	e_F2hiwithin	slg	d_F2within
6	0	e_F2hiwithin	slg	d_F2within
6	0	e_F2hiwithin	slg	d_F2within
6	0	e_F2hiwithin	slg	d_F2within
6	0	e_F2hiwithin	slg	d_F2within
6	0	e_F2hiwithin	slg	d_F2within
6	0	e_F2hiwithin	slg	d_F2within
6	0	e_F2hiwithin	slg	d_F2within
6	0	e_F2hiwithin	slg	d_F2within
2	0	e_F2hiwithin	wt	d_F2within
2	0	e_F2hiwithin	wt	d_F2within
2	0	e_F2hiwithin	wt	d_F2within
2	0	e_F2hiwithin	wt	d_F2within
2	0	e_F2hiwithin	wt	d_F2within
2	0	e_F2hiwithin	wt	d_F2within
2	0	e_F2hiwithin	wt	d_F2within
2	0	e_F2hiwithin	wt	d_F2within
2	0	e_F2hiwithin	wt	d_F2within
2	0	e_F2hiwithin	wt	d_F2within
2	0	e_F2hiwithin	wt	d_F2within
2	0	e_F2hiwithin	wt	d_F2within
2	0	e_F2hiwithin	wt	d_F2within
2	0	e_F2hiwithin	wt	d_F2within
2	0	e_F2hiwithin	wt	d_F2within
2	0	e_F2hiwithin	wt	d_F2within
2	0	e_F2hiwithin	wt	d_F2within
2	0	e_F2hiwithin	wt	d_F2within
2	0	e_F2hiwithin	wt	d_F2within
2	0	e_F2hiwithin	wt	d_F2within
2	0	e_F2hiwithin	wt	d_F2within
2	0	e_F2hiwithin	wt	d_F2within
2	0	e_F2hiwithin	wt	d_F2within
2	0	e_F2hiwithin	wt	d_F2within
2	0	e_F2hiwithin	wt	d_F2within
2	0	e_F2hiwithin	wt	d_F2within
2	0	e_F2hiwithin	wt	d_F2within
2	0	e_F2hiwithin	wt	d_F2within
2	0	e_F2hiwithin	wt	d_F2within
2	0	e_F2hiwithin	wt	d_F2within
2	0	e_F2hiwithin	wt	d_F2within
2	0	e_F2hiwithin	wt	d_F2within
2	0	e_F2hiwithin	wt	d_F2within
2	0	e_F2hiwithin	wt	d_F2within
2	0	e_F2hiwithin	wt	d_F2within
2	0	e_F2hiwithin	wt	d_F2within
2	0	e_F2hiwithin	wt	d_F2within
2	0	e_F2hiwithin	wt	d_F2within
2	0	e_F2hiwithin	wt	d_F2within
2	0	e_F2hiwithin	wt	d_F2within
2	0	e_F2hiwithin	wt	d_F2within
2	0	e_F2hiwithin	wt	d_F2within
2	1	e_F2hiwithin	wt	d_F2within
3	1	e_F2hiwithin	wt	d_F2within
3	1	e_F2hiwithin	wt	d_F2within
3	1	e_F2hiwithin	wt	d_F2within
3	1	e_F2hiwithin	wt	d_F2within
4	1	e_F2hiwithin	wt	d_F2within
4	1	e_F2hiwithin	wt	d_F2within
4	1	e_F2hiwithin	wt	d_F2within
4	1	e_F2hiwithin	wt	d_F2within
4	1	e_F2hiwithin	wt	d_F2within
4	1	e_F2hiwithin	wt	d_F2within
4	1	e_F2hiwithin	wt	d_F2within
4	1	e_F2hiwithin	wt	d_F2within
4	0	e_F2hiwithin	wt	d_F2within
4	0	e_F2hiwithin	wt	d_F2within
4	0	e_F2hiwithin	wt	d_F2within
4	0	e_F2hiwithin	wt	d_F2within
4	0	e_F2hiwithin	wt	d_F2within
4	0	e_F2hiwithin	wt	d_F2within
4	0	e_F2hiwithin	wt	d_F2within
4	0	e_F2hiwithin	wt	d_F2within
4	0	e_F2hiwithin	wt	d_F2within
4	0	e_F2hiwithin	wt	d_F2within
4	0	e_F2hiwithin	wt	d_F2within
4	0	e_F2hiwithin	wt	d_F2within
4	0	e_F2hiwithin	wt	d_F2within
4	0	e_F2hiwithin	wt	d_F2within
4	0	e_F2hiwithin	wt	d_F2within
4	0	e_F2hiwithin	wt	d_F2within
4	0	e_F2hiwithin	wt	d_F2within
4	0	e_F2hiwithin	wt	d_F2within
4	0	e_F2hiwithin	wt	d_F2within
4	0	e_F2hiwithin	wt	d_F2within
4	0	e_F2hiwithin	wt	d_F2within
4	0	e_F2hiwithin	wt	d_F2within
4	0	e_F2hiwithin	wt	d_F2within
4	0	e_F2hiwithin	wt	d_F2within
4	0	e_F2hiwithin	wt	d_F2within
4	0	e_F2hiwithin	wt	d_F2within
4	0	e_F2hiwithin	wt	d_F2within
4	0	e_F2hiwithin	wt	d_F2within
4	0	e_F2hiwithin	wt	d_F2within
4	0	e_F2hiwithin	wt	d_F2within
4	0	e_F2hiwithin	wt	d_F2within
4	0	e_F2hiwithin	wt	d_F2within
4	0	e_F2hiwithin	wt	d_F2within
4	0	e_F2hiwithin	wt	d_F2within
4	0	e_F2hiwithin	wt	d_F2within
4	0	e_F2hiwithin	wt	d_F2within
4	0	e_F2hiwithin	wt	d_F2within
4	0	e_F2hiwithin	wt	d_F2within
4	0	e_F2hiwithin	wt	d_F2within
4	0	e_F2hiwithin	wt	d_F2within
4	0	e_F2hiwithin	wt	d_F2within
4	0	e_F2hiwithin	wt	d_F2within
4	0	e_F2hiwithin	wt	d_F2within
4	0	e_F2hiwithin	wt	d_F2within
4	0	e_F2hiwithin	wt	d_F2within
4	0	e_F2hiwithin	wt	d_F2within
4	0	e_F2hiwithin	wt	d_F2within
4	0	e_F2hiwithin	wt	d_F2within
4	0	e_F2hiwithin	wt	d_F2within
4	0	e_F2hiwithin	wt	d_F2within
4	0	e_F2hiwithin	wt	d_F2within
4	0	e_F2hiwithin	wt	d_F2within
4	0	e_F2hiwithin	wt	d_F2within
4	0	e_F2hiwithin	wt	d_F2within
4	0	e_F2hiwithin	wt	d_F2within
4	0	e_F2hiwithin	wt	d_F2within
4	0	e_F2hiwithin	wt	d_F2within
4	0	e_F2hiwithin	wt	d_F2within
4	0	e_F2hiwithin	wt	d_F2within
4	0	e_F2hiwithin	wt	d_F2within
4	0	e_F2hiwithin	wt	d_F2within
4	0	e_F2hiwithin	wt	d_F2within
4	0	e_F2hiwithin	wt	d_F2within
4	0	e_F2hiwithin	wt	d_F2within
4	0	e_F2hiwithin	wt	d_F2within
4	0	e_F2hiwithin	wt	d_F2within
4	0	e_F2hiwithin	wt	d_F2within
4	0	e_F2hiwithin	wt	d_F2within
4	0	e_F2hiwithin	wt	d_F2within
4	0	e_F2hiwithin	wt	d_F2within
4	0	e_F2hiwithin	wt	d_F2within
4	0	e_F2hiwithin	wt	d_F2within
4	0	e_F2hiwithin	wt	d_F2within
4	0	e_F2hiwithin	wt	d_F2within
4	0	e_F2hiwithin	wt	d_F2within
4	0	e_F2hiwithin	wt	d_F2within
4	0	e_F2hiwithin	wt	d_F2within
4	0	e_F2hiwithin	wt	d_F2within
4	0	e_F2hiwithin	wt	d_F2within
4	0	e_F2hiwithin	wt	d_F2within
4	0	e_F2hiwithin	wt	d_F2within
4	0	e_F2hiwithin	wt	d_F2within
4	0	e_F2hiwithin	wt	d_F2within
4	0	e_F2hiwithin	wt	d_F2within
4	0	e_F2hiwithin	wt	d_F2within
4	0	e_F2hiwithin	wt	d_F2within
4	0	e_F2hiwithin	wt	d_F2within
4	0	e_F2hiwithin	wt	d_F2within
4	0	e_F2hiwithin	wt	d_F2within
4	0	e_F2hiwithin	wt	d_F2within
4	0	e_F2hiwithin	wt	d_F2within
4	0	e_F2hiwithin	wt	d_F2within
4	0	e_F2hiwithin	wt	d_F2within
4	0	e_F2hiwithin	wt	d_F2within
4	0	e_F2hiwithin	wt	d_F2within
4	0	e_F2hiwithin	wt	d_F2within
4	0	e_F2hiwithin	wt	d_F2within
4	0	e_F2hiwithin	wt	d_F2within
4	0	e_F2hiwithin	wt	d_F2within
4	0	e_F2hiwithin	wt	d_F2within
4	0	e_F2hiwithin	wt	d_F2within
4	0	e_F2hiwithin	wt	d_F2within
4	0	e_F2hiwithin	wt	d_F2within
4	0	e_F2hiwithin	wt	d_F2within
4	0	e_F2hiwithin	wt	d_F2within
4	0	e_F2hiwithin	wt	d_F2within
4	0	e_F2hiwithin	wt	d_F2within
4	0	e_F2hiwithin	wt	d_F2within
4	0	e_F2hiwithin	wt	d_F2within
4	0	e_F2hiwithin	wt	d_F2within
4	0	e_F2hiwithin	wt	d_F2within
4	0	e_F2hiwithin	wt	d_F2within
4	0	e_F2hiwithin	wt	d_F2within
4	0	e_F2hiwithin	wt	d_F2within
4	0	e_F2hiwithin	wt	d_F2within
4	0	e_F2hiwithin	wt	d_F2within
4	0	e_F2hiwithin	wt	d_F2within
4	0	e_F2hiwithin	wt	d_F2within
4	0	e_F2hiwithin	wt	d_F2within
4	0	e_F2hiwithin	wt	d_F2within
4	0	e_F2hiwithin	wt	d_F2within
4	0	e_F2hiwithin	wt	d_F2within
4	0	e_F2hiwithin	wt	d_F2within
4	0	e_F2hiwithin	wt	d_F2within
4	0	e_F2hiwithin	wt	d_F2within
4	0	e_F2hiwithin	wt	d_F2within
4	0	e_F2hiwithin	wt	d_F2within
4	0	e_F2hiwithin	wt	d_F2within
4	0	e_F2hiwithin	wt	d_F2within
4	0	e_F2hiwithin	wt	d_F2within
4	0	e_F2hiwithin	wt	d_F2within
2	0	e_F2hiwithin	wt	d_F2within
2	0	e_F2hiwithin	wt	d_F2within
2	0	e_F2hiwithin	wt	d_F2within
2	0	e_F2hiwithin	wt	d_F2within
2	0	e_F2hiwithin	wt	d_F2within
2	0	e_F2hiwithin	wt	d_F2within
2	0	e_F2hiwithin	wt	d_F2within
2	0	e_F2hiwithin	wt	d_F2within
2	0	e_F2hiwithin	wt	d_F2within
2	1	e_F2hiwithin	wt	d_F2within
2	1	e_F2hiwithin	wt	d_F2within
2	1	e_F2hiwithin	wt	d_F2within
2	1	e_F2hiwithin	wt	d_F2within
2	1	e_F2hiwithin	wt	d_F2within
2	1	e_F2hiwithin	wt	d_F2within
2	1	e_F2hiwithin	wt	d_F2within
2	1	e_F2hiwithin	wt	d_F2within
2	1	e_F2hiwithin	wt	d_F2within
2	1	e_F2hiwithin	wt	d_F2within
3	1	e_F2hiwithin	wt	d_F2within
3	1	e_F2hiwithin	wt	d_F2within
3	1	e_F2hiwithin	wt	d_F2within
3	1	e_F2hiwithin	wt	d_F2within
3	1	e_F2hiwithin	wt	d_F2within
3	1	e_F2hiwithin	wt	d_F2within
3	1	e_F2hiwithin	wt	d_F2within
3	1	e_F2hiwithin	wt	d_F2within
3	1	e_F2hiwithin	wt	d_F2within
3	1	e_F2hiwithin	wt	d_F2within
3	1	e_F2hiwithin	wt	d_F2within
3	1	e_F2hiwithin	wt	d_F2within
3	1	e_F2hiwithin	wt	d_F2within
3	1	e_F2hiwithin	wt	d_F2within
3	1	e_F2hiwithin	wt	d_F2within
3	1	e_F2hiwithin	wt	d_F2within
3	1	e_F2hiwithin	wt	d_F2within
3	1	e_F2hiwithin	wt	d_F2within
3	1	e_F2hiwithin	wt	d_F2within
3	1	e_F2hiwithin	wt	d_F2within
4	1	e_F2hiwithin	wt	d_F2within
4	0	e_F2hiwithin	wt	d_F2within
4	0	e_F2hiwithin	wt	d_F2within
4	0	e_F2hiwithin	wt	d_F2within
4	0	e_F2hiwithin	wt	d_F2within
4	0	e_F2hiwithin	wt	d_F2within
4	0	e_F2hiwithin	wt	d_F2within
4	0	e_F2hiwithin	wt	d_F2within
4	0	e_F2hiwithin	wt	d_F2within
4	0	e_F2hiwithin	wt	d_F2within
4	0	e_F2hiwithin	wt	d_F2within
4	0	e_F2hiwithin	wt	d_F2within
4	0	e_F2hiwithin	wt	d_F2within
4	0	e_F2hiwithin	wt	d_F2within
4	0	e_F2hiwithin	wt	d_F2within
4	0	e_F2hiwithin	wt	d_F2within
4	0	e_F2hiwithin	wt	d_F2within
4	0	e_F2hiwithin	wt	d_F2within
4	0	e_F2hiwithin	wt	d_F2within
4	0	e_F2hiwithin	wt	d_F2within
4	0	e_F2hiwithin	wt	d_F2within
4	0	e_F2hiwithin	wt	d_F2within
4	0	e_F2hiwithin	wt	d_F2within
4	0	e_F2hiwithin	wt	d_F2within
4	0	e_F2hiwithin	wt	d_F2within
4	0	e_F2hiwithin	wt	d_F2within
4	0	e_F2hiwithin	wt	d_F2within
4	0	e_F2hiwithin	wt	d_F2within
4	0	e_F2hiwithin	wt	d_F2within
4	0	e_F2hiwithin	wt	d_F2within
4	0	e_F2hiwithin	wt	d_F2within
4	0	e_F2hiwithin	wt	d_F2within
4	0	e_F2hiwithin	wt	d_F2within
4	0	e_F2hiwithin	wt	d_F2within
4	0	e_F2hiwithin	wt	d_F2within
4	0	e_F2hiwithin	wt	d_F2within
4	0	e_F2hiwithin	wt	d_F2within
4	0	e_F2hiwithin	wt	d_F2within
4	0	e_F2hiwithin	wt	d_F2within
4	0	e_F2hiwithin	wt	d_F2within
4	0	e_F2hiwithin	wt	d_F2within
4	0	e_F2hiwithin	wt	d_F2within
4	0	e_F2hiwithin	wt	d_F2within
3	0	e_F2hiwithin	wt	d_F2within
3	0	e_F2hiwithin	wt	d_F2within
3	0	e_F2hiwithin	wt	d_F2within
3	1	e_F2hiwithin	wt	d_F2within
3	1	e_F2hiwithin	wt	d_F2within
3	1	e_F2hiwithin	wt	d_F2within
3	1	e_F2hiwithin	wt	d_F2within
3	1	e_F2hiwithin	wt	d_F2within
3	1	e_F2hiwithin	wt	d_F2within
3	0	e_F2hiwithin	wt	d_F2within
3	0	e_F2hiwithin	wt	d_F2within
3	0	e_F2hiwithin	wt	d_F2within
3	1	e_F2hiwithin	wt	d_F2within
3	1	e_F2hiwithin	wt	d_F2within
3	1	e_F2hiwithin	wt	d_F2within
3	1	e_F2hiwithin	wt	d_F2within
3	1	e_F2hiwithin	wt	d_F2within
3	1	e_F2hiwithin	wt	d_F2within
3	1	e_F2hiwithin	wt	d_F2within
4	1	e_F2hiwithin	wt	d_F2within
4	1	e_F2hiwithin	wt	d_F2within
4	1	e_F2hiwithin	wt	d_F2within
4	1	e_F2hiwithin	wt	d_F2within
4	0	e_F2hiwithin	wt	d_F2within
4	0	e_F2hiwithin	wt	d_F2within
4	0	e_F2hiwithin	wt	d_F2within
4	0	e_F2hiwithin	wt	d_F2within
4	0	e_F2hiwithin	wt	d_F2within
4	0	e_F2hiwithin	wt	d_F2within
4	0	e_F2hiwithin	wt	d_F2within
4	0	e_F2hiwithin	wt	d_F2within
4	0	e_F2hiwithin	wt	d_F2within
4	0	e_F2hiwithin	wt	d_F2within
4	0	e_F2hiwithin	wt	d_F2within
4	0	e_F2hiwithin	wt	d_F2within
4	0	e_F2hiwithin	wt	d_F2within
4	0	e_F2hiwithin	wt	d_F2within
4	0	e_F2hiwithin	wt	d_F2within
4	0	e_F2hiwithin	wt	d_F2within
4	0	e_F2hiwithin	wt	d_F2within
4	0	e_F2hiwithin	wt	d_F2within
4	0	e_F2hiwithin	wt	d_F2within
4	0	e_F2hiwithin	wt	d_F2within
4	0	e_F2hiwithin	wt	d_F2within
4	0	e_F2hiwithin	wt	d_F2within
4	0	e_F2hiwithin	wt	d_F2within
4	0	e_F2hiwithin	wt	d_F2within
4	0	e_F2hiwithin	wt	d_F2within
4	0	e_F2hiwithin	wt	d_F2within
4	0	e_F2hiwithin	wt	d_F2within
4	0	e_F2hiwithin	wt	d_F2within
4	0	e_F2hiwithin	wt	d_F2within
4	0	e_F2hiwithin	wt	d_F2within
4	0	e_F2hiwithin	wt	d_F2within
4	0	e_F2hiwithin	wt	d_F2within
4	0	e_F2hiwithin	wt	d_F2within
4	0	e_F2hiwithin	wt	d_F2within
4	0	e_F2hiwithin	wt	d_F2within
4	0	e_F2hiwithin	wt	d_F2within
4	0	e_F2hiwithin	wt	d_F2within
4	0	e_F2hiwithin	wt	d_F2within
4	0	e_F2hiwithin	wt	d_F2within
4	0	e_F2hiwithin	wt	d_F2within
4	0	e_F2hiwithin	wt	d_F2within
4	0	e_F2hiwithin	wt	d_F2within
4	0	e_F2hiwithin	wt	d_F2within
4	0	e_F2hiwithin	wt	d_F2within
4	0	e_F2hiwithin	wt	d_F2within
4	0	e_F2hiwithin	wt	d_F2within
4	0	e_F2hiwithin	wt	d_F2within
4	0	e_F2hiwithin	wt	d_F2within
4	0	e_F2hiwithin	wt	d_F2within
4	0	e_F2hiwithin	wt	d_F2within
4	0	e_F2hiwithin	wt	d_F2within
4	0	e_F2hiwithin	wt	d_F2within
4	0	e_F2hiwithin	wt	d_F2within
4	0	e_F2hiwithin	wt	d_F2within
4	0	e_F2hiwithin	wt	d_F2within
4	0	e_F2hiwithin	wt	d_F2within
1	1	e_F2hiwithin	wt	d_F2within
1	1	e_F2hiwithin	wt	d_F2within
1	1	e_F2hiwithin	wt	d_F2within
4	1	e_F2hiwithin	wt	d_F2within
7	1	e_F2hiwithin	wt	d_F2within
7	1	e_F2hiwithin	wt	d_F2within
7	1	e_F2hiwithin	wt	d_F2within
7	1	e_F2hiwithin	wt	d_F2within
7	0	e_F2hiwithin	wt	d_F2within
7	0	e_F2hiwithin	wt	d_F2within
7	0	e_F2hiwithin	wt	d_F2within
7	0	e_F2hiwithin	wt	d_F2within
7	0	e_F2hiwithin	wt	d_F2within
7	0	e_F2hiwithin	wt	d_F2within
7	0	e_F2hiwithin	wt	d_F2within
7	0	e_F2hiwithin	wt	d_F2within
7	0	e_F2hiwithin	wt	d_F2within
7	0	e_F2hiwithin	wt	d_F2within
4	1	e_F2hiwithin	wt	d_F2within
5	1	e_F2hiwithin	wt	d_F2within
7	1	e_F2hiwithin	wt	d_F2within
7	1	e_F2hiwithin	wt	d_F2within
7	0	e_F2hiwithin	wt	d_F2within
7	0	e_F2hiwithin	wt	d_F2within
7	0	e_F2hiwithin	wt	d_F2within
7	0	e_F2hiwithin	wt	d_F2within
7	0	e_F2hiwithin	wt	d_F2within
7	0	e_F2hiwithin	wt	d_F2within
7	0	e_F2hiwithin	wt	d_F2within
7	0	e_F2hiwithin	wt	d_F2within
7	0	e_F2hiwithin	wt	d_F2within
7	0	e_F2hiwithin	wt	d_F2within
7	0	e_F2hiwithin	wt	d_F2within
7	0	e_F2hiwithin	wt	d_F2within
7	0	e_F2hiwithin	wt	d_F2within
7	0	e_F2hiwithin	wt	d_F2within
7	0	e_F2hiwithin	wt	d_F2within
7	0	e_F2hiwithin	wt	d_F2within
7	0	e_F2hiwithin	wt	d_F2within
2	1	g_F2hibetween	slgwt	e_F2between
3	1	g_F2hibetween	slgwt	e_F2between
4	1	g_F2hibetween	slgwt	e_F2between
4	1	g_F2hibetween	slgwt	e_F2between
4	1	g_F2hibetween	slgwt	e_F2between
4	0	g_F2hibetween	slgwt	e_F2between
4	0	g_F2hibetween	slgwt	e_F2between
4	0	g_F2hibetween	slgwt	e_F2between
4	0	g_F2hibetween	slgwt	e_F2between
4	0	g_F2hibetween	slgwt	e_F2between
4	0	g_F2hibetween	slgwt	e_F2between
4	0	g_F2hibetween	slgwt	e_F2between
4	0	g_F2hibetween	slgwt	e_F2between
4	0	g_F2hibetween	slgwt	e_F2between
4	0	g_F2hibetween	slgwt	e_F2between
4	0	g_F2hibetween	slgwt	e_F2between
4	0	g_F2hibetween	slgwt	e_F2between
4	0	g_F2hibetween	slgwt	e_F2between
4	0	g_F2hibetween	slgwt	e_F2between
4	0	g_F2hibetween	slgwt	e_F2between
4	0	g_F2hibetween	slgwt	e_F2between
4	0	g_F2hibetween	slgwt	e_F2between
4	0	g_F2hibetween	slgwt	e_F2between
4	0	g_F2hibetween	slgwt	e_F2between
4	0	g_F2hibetween	slgwt	e_F2between
4	0	g_F2hibetween	slgwt	e_F2between
4	0	g_F2hibetween	slgwt	e_F2between
4	0	g_F2hibetween	slgwt	e_F2between
4	0	g_F2hibetween	slgwt	e_F2between
4	0	g_F2hibetween	slgwt	e_F2between
4	0	g_F2hibetween	slgwt	e_F2between
4	0	g_F2hibetween	slgwt	e_F2between
4	0	g_F2hibetween	slgwt	e_F2between
4	0	g_F2hibetween	slgwt	e_F2between
4	0	g_F2hibetween	slgwt	e_F2between
4	0	g_F2hibetween	slgwt	e_F2between
4	0	g_F2hibetween	slgwt	e_F2between
4	0	g_F2hibetween	slgwt	e_F2between
4	0	g_F2hibetween	slgwt	e_F2between
4	0	g_F2hibetween	slgwt	e_F2between
4	0	g_F2hibetween	slgwt	e_F2between
4	0	g_F2hibetween	slgwt	e_F2between
4	0	g_F2hibetween	slgwt	e_F2between
4	0	g_F2hibetween	slgwt	e_F2between
4	0	g_F2hibetween	slgwt	e_F2between
4	0	g_F2hibetween	slgwt	e_F2between
4	0	g_F2hibetween	slgwt	e_F2between
4	0	g_F2hibetween	slgwt	e_F2between
4	0	g_F2hibetween	slgwt	e_F2between
4	0	g_F2hibetween	slgwt	e_F2between
4	0	g_F2hibetween	slgwt	e_F2between
4	0	g_F2hibetween	slgwt	e_F2between
4	0	g_F2hibetween	slgwt	e_F2between
4	0	g_F2hibetween	slgwt	e_F2between
4	0	g_F2hibetween	slgwt	e_F2between
4	0	g_F2hibetween	slgwt	e_F2between
4	0	g_F2hibetween	slgwt	e_F2between
4	0	g_F2hibetween	slgwt	e_F2between
4	0	g_F2hibetween	slgwt	e_F2between
4	0	g_F2hibetween	slgwt	e_F2between
4	0	g_F2hibetween	slgwt	e_F2between
4	0	g_F2hibetween	slgwt	e_F2between
4	0	g_F2hibetween	slgwt	e_F2between
4	0	g_F2hibetween	slgwt	e_F2between
4	0	g_F2hibetween	slgwt	e_F2between
4	0	g_F2hibetween	slgwt	e_F2between
4	0	g_F2hibetween	slgwt	e_F2between
4	0	g_F2hibetween	slgwt	e_F2between
4	0	g_F2hibetween	slgwt	e_F2between
4	0	g_F2hibetween	slgwt	e_F2between
4	0	g_F2hibetween	slgwt	e_F2between
4	0	g_F2hibetween	slgwt	e_F2between
4	0	g_F2hibetween	slgwt	e_F2between
4	0	g_F2hibetween	slgwt	e_F2between
4	0	g_F2hibetween	slgwt	e_F2between
4	0	g_F2hibetween	slgwt	e_F2between
4	0	g_F2hibetween	slgwt	e_F2between
4	0	g_F2hibetween	slgwt	e_F2between
4	0	g_F2hibetween	slgwt	e_F2between
4	0	g_F2hibetween	slgwt	e_F2between
4	0	g_F2hibetween	slgwt	e_F2between
4	0	g_F2hibetween	slgwt	e_F2between
4	0	g_F2hibetween	slgwt	e_F2between
4	0	g_F2hibetween	slgwt	e_F2between
4	0	g_F2hibetween	slgwt	e_F2between
4	0	g_F2hibetween	slgwt	e_F2between
4	0	g_F2hibetween	slgwt	e_F2between
4	0	g_F2hibetween	slgwt	e_F2between
4	0	g_F2hibetween	slgwt	e_F2between
4	0	g_F2hibetween	slgwt	e_F2between
4	0	g_F2hibetween	slgwt	e_F2between
4	0	g_F2hibetween	slgwt	e_F2between
4	0	g_F2hibetween	slgwt	e_F2between
4	0	g_F2hibetween	slgwt	e_F2between
4	0	g_F2hibetween	slgwt	e_F2between
4	0	g_F2hibetween	slgwt	e_F2between
4	0	g_F2hibetween	slgwt	e_F2between
4	0	g_F2hibetween	slgwt	e_F2between
4	0	g_F2hibetween	slgwt	e_F2between
4	0	g_F2hibetween	slgwt	e_F2between
4	0	g_F2hibetween	slgwt	e_F2between
4	0	g_F2hibetween	slgwt	e_F2between
4	0	g_F2hibetween	slgwt	e_F2between
4	0	g_F2hibetween	slgwt	e_F2between
4	0	g_F2hibetween	slgwt	e_F2between
4	0	g_F2hibetween	slgwt	e_F2between
4	0	g_F2hibetween	slgwt	e_F2between
4	0	g_F2hibetween	slgwt	e_F2between
4	0	g_F2hibetween	slgwt	e_F2between
4	0	g_F2hibetween	slgwt	e_F2between
4	0	g_F2hibetween	slgwt	e_F2between
4	0	g_F2hibetween	slgwt	e_F2between
4	0	g_F2hibetween	slgwt	e_F2between
4	0	g_F2hibetween	slgwt	e_F2between
4	0	g_F2hibetween	slgwt	e_F2between
4	0	g_F2hibetween	slgwt	e_F2between
4	0	g_F2hibetween	slgwt	e_F2between
4	0	g_F2hibetween	slgwt	e_F2between
4	0	g_F2hibetween	slgwt	e_F2between
4	0	g_F2hibetween	slgwt	e_F2between
4	0	g_F2hibetween	slgwt	e_F2between
4	0	g_F2hibetween	slgwt	e_F2between
4	0	g_F2hibetween	slgwt	e_F2between
4	0	g_F2hibetween	slgwt	e_F2between
4	0	g_F2hibetween	slgwt	e_F2between
4	0	g_F2hibetween	slgwt	e_F2between
4	0	g_F2hibetween	slgwt	e_F2between
4	0	g_F2hibetween	slgwt	e_F2between
4	0	g_F2hibetween	slgwt	e_F2between
4	0	g_F2hibetween	slgwt	e_F2between
4	0	g_F2hibetween	slgwt	e_F2between
4	0	g_F2hibetween	slgwt	e_F2between
4	0	g_F2hibetween	slgwt	e_F2between
4	0	g_F2hibetween	slgwt	e_F2between
4	0	g_F2hibetween	slgwt	e_F2between
4	0	g_F2hibetween	slgwt	e_F2between
4	0	g_F2hibetween	slgwt	e_F2between
4	0	g_F2hibetween	slgwt	e_F2between
4	0	g_F2hibetween	slgwt	e_F2between
4	0	g_F2hibetween	slgwt	e_F2between
4	0	g_F2hibetween	slgwt	e_F2between
4	0	g_F2hibetween	slgwt	e_F2between
4	0	g_F2hibetween	slgwt	e_F2between
4	0	g_F2hibetween	slgwt	e_F2between
4	0	g_F2hibetween	slgwt	e_F2between
4	0	g_F2hibetween	slgwt	e_F2between
4	0	g_F2hibetween	slgwt	e_F2between
4	0	g_F2hibetween	slgwt	e_F2between
4	0	g_F2hibetween	slgwt	e_F2between
4	0	g_F2hibetween	slgwt	e_F2between
4	0	g_F2hibetween	slgwt	e_F2between
4	0	g_F2hibetween	slgwt	e_F2between
4	0	g_F2hibetween	slgwt	e_F2between
4	0	g_F2hibetween	slgwt	e_F2between
4	0	g_F2hibetween	slgwt	e_F2between
2	1	g_F2hibetween	slgwt	e_F2between
4	1	g_F2hibetween	slgwt	e_F2between
4	1	g_F2hibetween	slgwt	e_F2between
4	1	g_F2hibetween	slgwt	e_F2between
4	1	g_F2hibetween	slgwt	e_F2between
4	0	g_F2hibetween	slgwt	e_F2between
4	0	g_F2hibetween	slgwt	e_F2between
4	0	g_F2hibetween	slgwt	e_F2between
4	0	g_F2hibetween	slgwt	e_F2between
4	0	g_F2hibetween	slgwt	e_F2between
4	0	g_F2hibetween	slgwt	e_F2between
4	0	g_F2hibetween	slgwt	e_F2between
4	0	g_F2hibetween	slgwt	e_F2between
4	0	g_F2hibetween	slgwt	e_F2between
4	0	g_F2hibetween	slgwt	e_F2between
4	0	g_F2hibetween	slgwt	e_F2between
4	0	g_F2hibetween	slgwt	e_F2between
4	0	g_F2hibetween	slgwt	e_F2between
4	0	g_F2hibetween	slgwt	e_F2between
4	0	g_F2hibetween	slgwt	e_F2between
4	0	g_F2hibetween	slgwt	e_F2between
4	0	g_F2hibetween	slgwt	e_F2between
4	0	g_F2hibetween	slgwt	e_F2between
4	0	g_F2hibetween	slgwt	e_F2between
4	0	g_F2hibetween	slgwt	e_F2between
4	0	g_F2hibetween	slgwt	e_F2between
4	0	g_F2hibetween	slgwt	e_F2between
4	0	g_F2hibetween	slgwt	e_F2between
4	0	g_F2hibetween	slgwt	e_F2between
4	0	g_F2hibetween	slgwt	e_F2between
4	0	g_F2hibetween	slgwt	e_F2between
4	0	g_F2hibetween	slgwt	e_F2between
4	0	g_F2hibetween	slgwt	e_F2between
4	0	g_F2hibetween	slgwt	e_F2between
4	0	g_F2hibetween	slgwt	e_F2between
4	0	g_F2hibetween	slgwt	e_F2between
4	0	g_F2hibetween	slgwt	e_F2between
4	0	g_F2hibetween	slgwt	e_F2between
4	0	g_F2hibetween	slgwt	e_F2between
4	0	g_F2hibetween	slgwt	e_F2between
4	0	g_F2hibetween	slgwt	e_F2between
4	0	g_F2hibetween	slgwt	e_F2between
4	0	g_F2hibetween	slgwt	e_F2between
4	0	g_F2hibetween	slgwt	e_F2between
4	0	g_F2hibetween	slgwt	e_F2between
4	0	g_F2hibetween	slgwt	e_F2between
4	0	g_F2hibetween	slgwt	e_F2between
4	0	g_F2hibetween	slgwt	e_F2between
4	0	g_F2hibetween	slgwt	e_F2between
4	0	g_F2hibetween	slgwt	e_F2between
4	0	g_F2hibetween	slgwt	e_F2between
4	0	g_F2hibetween	slgwt	e_F2between
4	0	g_F2hibetween	slgwt	e_F2between
4	0	g_F2hibetween	slgwt	e_F2between
4	0	g_F2hibetween	slgwt	e_F2between
4	0	g_F2hibetween	slgwt	e_F2between
4	0	g_F2hibetween	slgwt	e_F2between
4	0	g_F2hibetween	slgwt	e_F2between
4	0	g_F2hibetween	slgwt	e_F2between
4	0	g_F2hibetween	slgwt	e_F2between
4	0	g_F2hibetween	slgwt	e_F2between
4	0	g_F2hibetween	slgwt	e_F2between
4	0	g_F2hibetween	slgwt	e_F2between
4	0	g_F2hibetween	slgwt	e_F2between
4	0	g_F2hibetween	slgwt	e_F2between
4	0	g_F2hibetween	slgwt	e_F2between
4	0	g_F2hibetween	slgwt	e_F2between
4	0	g_F2hibetween	slgwt	e_F2between
4	0	g_F2hibetween	slgwt	e_F2between
4	0	g_F2hibetween	slgwt	e_F2between
4	0	g_F2hibetween	slgwt	e_F2between
4	0	g_F2hibetween	slgwt	e_F2between
4	0	g_F2hibetween	slgwt	e_F2between
4	0	g_F2hibetween	slgwt	e_F2between
4	0	g_F2hibetween	slgwt	e_F2between
4	0	g_F2hibetween	slgwt	e_F2between
4	0	g_F2hibetween	slgwt	e_F2between
4	0	g_F2hibetween	slgwt	e_F2between
4	0	g_F2hibetween	slgwt	e_F2between
4	0	g_F2hibetween	slgwt	e_F2between
4	0	g_F2hibetween	slgwt	e_F2between
4	0	g_F2hibetween	slgwt	e_F2between
4	0	g_F2hibetween	slgwt	e_F2between
4	0	g_F2hibetween	slgwt	e_F2between
4	0	g_F2hibetween	slgwt	e_F2between
4	0	g_F2hibetween	slgwt	e_F2between
4	0	g_F2hibetween	slgwt	e_F2between
4	0	g_F2hibetween	slgwt	e_F2between
4	0	g_F2hibetween	slgwt	e_F2between
4	0	g_F2hibetween	slgwt	e_F2between
4	0	g_F2hibetween	slgwt	e_F2between
4	0	g_F2hibetween	slgwt	e_F2between
4	0	g_F2hibetween	slgwt	e_F2between
4	0	g_F2hibetween	slgwt	e_F2between
4	0	g_F2hibetween	slgwt	e_F2between
4	0	g_F2hibetween	slgwt	e_F2between
4	0	g_F2hibetween	slgwt	e_F2between
4	0	g_F2hibetween	slgwt	e_F2between
4	0	g_F2hibetween	slgwt	e_F2between
4	0	g_F2hibetween	slgwt	e_F2between
4	0	g_F2hibetween	slgwt	e_F2between
4	0	g_F2hibetween	slgwt	e_F2between
4	0	g_F2hibetween	slgwt	e_F2between
4	0	g_F2hibetween	slgwt	e_F2between
4	0	g_F2hibetween	slgwt	e_F2between
4	0	g_F2hibetween	slgwt	e_F2between
4	0	g_F2hibetween	slgwt	e_F2between
4	0	g_F2hibetween	slgwt	e_F2between
4	0	g_F2hibetween	slgwt	e_F2between
4	0	g_F2hibetween	slgwt	e_F2between
4	0	g_F2hibetween	slgwt	e_F2between
4	0	g_F2hibetween	slgwt	e_F2between
4	0	g_F2hibetween	slgwt	e_F2between
4	0	g_F2hibetween	slgwt	e_F2between
4	0	g_F2hibetween	slgwt	e_F2between
4	0	g_F2hibetween	slgwt	e_F2between
4	0	g_F2hibetween	slgwt	e_F2between
4	0	g_F2hibetween	slgwt	e_F2between
4	0	g_F2hibetween	slgwt	e_F2between
4	0	g_F2hibetween	slgwt	e_F2between
4	0	g_F2hibetween	slgwt	e_F2between
4	0	g_F2hibetween	slgwt	e_F2between
4	0	g_F2hibetween	slgwt	e_F2between
4	0	g_F2hibetween	slgwt	e_F2between
4	0	g_F2hibetween	slgwt	e_F2between
4	0	g_F2hibetween	slgwt	e_F2between
4	0	g_F2hibetween	slgwt	e_F2between
4	0	g_F2hibetween	slgwt	e_F2between
4	0	g_F2hibetween	slgwt	e_F2between
4	0	g_F2hibetween	slgwt	e_F2between
4	0	g_F2hibetween	slgwt	e_F2between
4	0	g_F2hibetween	slgwt	e_F2between
4	0	g_F2hibetween	slgwt	e_F2between
4	0	g_F2hibetween	slgwt	e_F2between
4	0	g_F2hibetween	slgwt	e_F2between
4	0	g_F2hibetween	slgwt	e_F2between
4	0	g_F2hibetween	slgwt	e_F2between
4	0	g_F2hibetween	slgwt	e_F2between
4	0	g_F2hibetween	slgwt	e_F2between
4	0	g_F2hibetween	slgwt	e_F2between
4	0	g_F2hibetween	slgwt	e_F2between
4	0	g_F2hibetween	slgwt	e_F2between
4	0	g_F2hibetween	slgwt	e_F2between
4	0	g_F2hibetween	slgwt	e_F2between
4	0	g_F2hibetween	slgwt	e_F2between
4	0	g_F2hibetween	slgwt	e_F2between
4	0	g_F2hibetween	slgwt	e_F2between
4	0	g_F2hibetween	slgwt	e_F2between
4	0	g_F2hibetween	slgwt	e_F2between
4	0	g_F2hibetween	slgwt	e_F2between
4	0	g_F2hibetween	slgwt	e_F2between
4	0	g_F2hibetween	slgwt	e_F2between
4	0	g_F2hibetween	slgwt	e_F2between
4	0	g_F2hibetween	slgwt	e_F2between
4	0	g_F2hibetween	slgwt	e_F2between
4	0	g_F2hibetween	slgwt	e_F2between
4	0	g_F2hibetween	slgwt	e_F2between
4	0	g_F2hibetween	slgwt	e_F2between
4	0	g_F2hibetween	slgwt	e_F2between
4	0	g_F2hibetween	slgwt	e_F2between
4	0	g_F2hibetween	slgwt	e_F2between
4	0	g_F2hibetween	slgwt	e_F2between
4	0	g_F2hibetween	slgwt	e_F2between
4	0	g_F2hibetween	slgwt	e_F2between
4	0	g_F2hibetween	slgwt	e_F2between
4	0	g_F2hibetween	slgwt	e_F2between
4	0	g_F2hibetween	slgwt	e_F2between
4	0	g_F2hibetween	slgwt	e_F2between
4	0	g_F2hibetween	slgwt	e_F2between
4	0	g_F2hibetween	slgwt	e_F2between
4	0	g_F2hibetween	slgwt	e_F2between
4	0	g_F2hibetween	slgwt	e_F2between
4	0	g_F2hibetween	slgwt	e_F2between
4	0	g_F2hibetween	slgwt	e_F2between
4	0	g_F2hibetween	slgwt	e_F2between
4	0	g_F2hibetween	slgwt	e_F2between
4	0	g_F2hibetween	slgwt	e_F2between
4	0	g_F2hibetween	slgwt	e_F2between
8	0	g_F2hibetween	slgwt	e_F2between
8	0	g_F2hibetween	slgwt	e_F2between
8	0	g_F2hibetween	slgwt	e_F2between
8	0	g_F2hibetween	slgwt	e_F2between
8	0	g_F2hibetween	slgwt	e_F2between
8	0	g_F2hibetween	slgwt	e_F2between
8	0	g_F2hibetween	slgwt	e_F2between
8	0	g_F2hibetween	slgwt	e_F2between
8	0	g_F2hibetween	slgwt	e_F2between
8	0	g_F2hibetween	slgwt	e_F2between
8	1	g_F2hibetween	slgwt	e_F2between
8	1	g_F2hibetween	slgwt	e_F2between
8	1	g_F2hibetween	slgwt	e_F2between
8	1	g_F2hibetween	slgwt	e_F2between
8	1	g_F2hibetween	slgwt	e_F2between
8	1	g_F2hibetween	slgwt	e_F2between
8	1	g_F2hibetween	slgwt	e_F2between
8	1	g_F2hibetween	slgwt	e_F2between
8	1	g_F2hibetween	slgwt	e_F2between
8	1	g_F2hibetween	slgwt	e_F2between
8	1	g_F2hibetween	slgwt	e_F2between
8	0	g_F2hibetween	slgwt	e_F2between
8	0	g_F2hibetween	slgwt	e_F2between
8	0	g_F2hibetween	slgwt	e_F2between
8	0	g_F2hibetween	slgwt	e_F2between
8	0	g_F2hibetween	slgwt	e_F2between
8	0	g_F2hibetween	slgwt	e_F2between
8	0	g_F2hibetween	slgwt	e_F2between
8	0	g_F2hibetween	slgwt	e_F2between
8	0	g_F2hibetween	slgwt	e_F2between
8	0	g_F2hibetween	slgwt	e_F2between
8	0	g_F2hibetween	slgwt	e_F2between
8	0	g_F2hibetween	slgwt	e_F2between
8	0	g_F2hibetween	slgwt	e_F2between
8	0	g_F2hibetween	slgwt	e_F2between
8	0	g_F2hibetween	slgwt	e_F2between
8	0	g_F2hibetween	slgwt	e_F2between
8	0	g_F2hibetween	slgwt	e_F2between
8	0	g_F2hibetween	slgwt	e_F2between
8	0	g_F2hibetween	slgwt	e_F2between
8	0	g_F2hibetween	slgwt	e_F2between
8	0	g_F2hibetween	slgwt	e_F2between
8	0	g_F2hibetween	slgwt	e_F2between
8	0	g_F2hibetween	slgwt	e_F2between
8	0	g_F2hibetween	slgwt	e_F2between
8	0	g_F2hibetween	slgwt	e_F2between
7	0	g_F2hibetween	slgwt	e_F2between
7	0	g_F2hibetween	slgwt	e_F2between
7	0	g_F2hibetween	slgwt	e_F2between
7	0	g_F2hibetween	slgwt	e_F2between
7	0	g_F2hibetween	slgwt	e_F2between
7	0	g_F2hibetween	slgwt	e_F2between
7	0	g_F2hibetween	slgwt	e_F2between
7	0	g_F2hibetween	slgwt	e_F2between
7	0	g_F2hibetween	slgwt	e_F2between
7	0	g_F2hibetween	slgwt	e_F2between
7	0	g_F2hibetween	slgwt	e_F2between
7	0	g_F2hibetween	slgwt	e_F2between
7	0	g_F2hibetween	slgwt	e_F2between
7	0	g_F2hibetween	slgwt	e_F2between
7	0	g_F2hibetween	slgwt	e_F2between
7	0	g_F2hibetween	slgwt	e_F2between
7	0	g_F2hibetween	slgwt	e_F2between
7	0	g_F2hibetween	slgwt	e_F2between
7	0	g_F2hibetween	slgwt	e_F2between
7	0	g_F2hibetween	slgwt	e_F2between
7	0	g_F2hibetween	slgwt	e_F2between
7	0	g_F2hibetween	slgwt	e_F2between
7	0	g_F2hibetween	slgwt	e_F2between
7	0	g_F2hibetween	slgwt	e_F2between
7	0	g_F2hibetween	slgwt	e_F2between
7	0	g_F2hibetween	slgwt	e_F2between
7	0	g_F2hibetween	slgwt	e_F2between
7	0	g_F2hibetween	slgwt	e_F2between
7	0	g_F2hibetween	slgwt	e_F2between
7	0	g_F2hibetween	slgwt	e_F2between
7	0	g_F2hibetween	slgwt	e_F2between
7	0	g_F2hibetween	slgwt	e_F2between
7	0	g_F2hibetween	slgwt	e_F2between
7	0	g_F2hibetween	slgwt	e_F2between
7	0	g_F2hibetween	slgwt	e_F2between
7	0	g_F2hibetween	slgwt	e_F2between
7	0	g_F2hibetween	slgwt	e_F2between
7	0	g_F2hibetween	slgwt	e_F2between
7	0	g_F2hibetween	slgwt	e_F2between
4	0	h_outbred	slg	f_outbred
4	0	h_outbred	slg	f_outbred
4	0	h_outbred	slg	f_outbred
4	0	h_outbred	slg	f_outbred
4	0	h_outbred	slg	f_outbred
4	0	h_outbred	slg	f_outbred
4	0	h_outbred	slg	f_outbred
4	0	h_outbred	slg	f_outbred
4	0	h_outbred	slg	f_outbred
4	0	h_outbred	slg	f_outbred
4	0	h_outbred	slg	f_outbred
4	0	h_outbred	slg	f_outbred
4	0	h_outbred	slg	f_outbred
4	0	h_outbred	slg	f_outbred
4	0	h_outbred	slg	f_outbred
4	0	h_outbred	slg	f_outbred
4	0	h_outbred	slg	f_outbred
4	0	h_outbred	slg	f_outbred
4	0	h_outbred	slg	f_outbred
4	0	h_outbred	slg	f_outbred
4	0	h_outbred	slg	f_outbred
4	0	h_outbred	slg	f_outbred
4	0	h_outbred	slg	f_outbred
4	0	h_outbred	slg	f_outbred
3	1	h_outbred	slg	f_outbred
5	0	h_outbred	slg	f_outbred
5	0	h_outbred	slg	f_outbred
5	1	h_outbred	slg	f_outbred
6	0	h_outbred	slg	f_outbred
6	0	h_outbred	slg	f_outbred
6	0	h_outbred	slg	f_outbred
6	0	h_outbred	slg	f_outbred
6	0	h_outbred	slg	f_outbred
6	0	h_outbred	slg	f_outbred
6	0	h_outbred	slg	f_outbred
6	0	h_outbred	slg	f_outbred
6	0	h_outbred	slg	f_outbred
6	0	h_outbred	slg	f_outbred
6	0	h_outbred	slg	f_outbred
6	0	h_outbred	slg	f_outbred
6	0	h_outbred	slg	f_outbred
6	0	h_outbred	slg	f_outbred
6	0	h_outbred	slg	f_outbred
6	0	h_outbred	slg	f_outbred
6	0	h_outbred	slg	f_outbred
6	0	h_outbred	slg	f_outbred
6	0	h_outbred	slg	f_outbred
6	0	h_outbred	slg	f_outbred
6	0	h_outbred	slg	f_outbred
6	0	h_outbred	slg	f_outbred
6	0	h_outbred	slg	f_outbred
6	0	h_outbred	slg	f_outbred
6	0	h_outbred	slg	f_outbred
6	0	h_outbred	slg	f_outbred
6	0	h_outbred	slg	f_outbred
6	0	h_outbred	slg	f_outbred
6	0	h_outbred	slg	f_outbred
6	0	h_outbred	slg	f_outbred
6	0	h_outbred	slg	f_outbred
6	0	h_outbred	slg	f_outbred
6	0	h_outbred	slg	f_outbred
5	0	h_outbred	slg	f_outbred
5	0	h_outbred	slg	f_outbred
5	0	h_outbred	slg	f_outbred
5	0	h_outbred	slg	f_outbred
5	0	h_outbred	slg	f_outbred
5	0	h_outbred	slg	f_outbred
5	0	h_outbred	slg	f_outbred
5	0	h_outbred	slg	f_outbred
5	0	h_outbred	slg	f_outbred
5	0	h_outbred	slg	f_outbred
5	0	h_outbred	slg	f_outbred
5	0	h_outbred	slg	f_outbred
5	0	h_outbred	slg	f_outbred
5	0	h_outbred	slg	f_outbred
5	0	h_outbred	slg	f_outbred
5	0	h_outbred	slg	f_outbred
1	1	h_outbred	slg	f_outbred
1	1	h_outbred	slg	f_outbred
2	1	h_outbred	slg	f_outbred
2	1	h_outbred	slg	f_outbred
4	1	h_outbred	slg	f_outbred
4	1	h_outbred	slg	f_outbred
5	1	h_outbred	slg	f_outbred
5	0	h_outbred	slg	f_outbred
5	0	h_outbred	slg	f_outbred
5	0	h_outbred	slg	f_outbred
5	0	h_outbred	slg	f_outbred
5	0	h_outbred	slg	f_outbred
5	0	h_outbred	slg	f_outbred
5	0	h_outbred	slg	f_outbred
5	0	h_outbred	slg	f_outbred
5	0	h_outbred	slg	f_outbred
5	0	h_outbred	slg	f_outbred
5	0	h_outbred	slg	f_outbred
5	0	h_outbred	slg	f_outbred
5	0	h_outbred	slg	f_outbred
5	0	h_outbred	slg	f_outbred
5	0	h_outbred	slg	f_outbred
5	0	h_outbred	slg	f_outbred
5	0	h_outbred	slg	f_outbred
5	0	h_outbred	slg	f_outbred
5	0	h_outbred	slg	f_outbred
5	0	h_outbred	slg	f_outbred
5	0	h_outbred	slg	f_outbred
5	0	h_outbred	slg	f_outbred
5	0	h_outbred	slg	f_outbred
5	0	h_outbred	slg	f_outbred
5	0	h_outbred	slg	f_outbred
5	0	h_outbred	slg	f_outbred
5	0	h_outbred	slg	f_outbred
5	0	h_outbred	slg	f_outbred
5	0	h_outbred	slg	f_outbred
5	0	h_outbred	slg	f_outbred
5	0	h_outbred	slg	f_outbred
5	0	h_outbred	slg	f_outbred
5	0	h_outbred	slg	f_outbred
5	0	h_outbred	slg	f_outbred
5	0	h_outbred	slg	f_outbred
5	0	h_outbred	slg	f_outbred
5	0	h_outbred	slg	f_outbred
5	0	h_outbred	slg	f_outbred
5	0	h_outbred	slg	f_outbred
5	0	h_outbred	slg	f_outbred
5	0	h_outbred	slg	f_outbred
5	0	h_outbred	slg	f_outbred
5	0	h_outbred	slg	f_outbred
5	0	h_outbred	slg	f_outbred
5	0	h_outbred	slg	f_outbred
5	0	h_outbred	slg	f_outbred
5	0	h_outbred	slg	f_outbred
5	0	h_outbred	slg	f_outbred
5	0	h_outbred	slg	f_outbred
5	0	h_outbred	slg	f_outbred
5	0	h_outbred	slg	f_outbred
5	0	h_outbred	slg	f_outbred
5	0	h_outbred	slg	f_outbred
5	0	h_outbred	slg	f_outbred
5	0	h_outbred	slg	f_outbred
5	0	h_outbred	slg	f_outbred
5	0	h_outbred	slg	f_outbred
5	0	h_outbred	slg	f_outbred
5	0	h_outbred	slg	f_outbred
5	0	h_outbred	slg	f_outbred
5	0	h_outbred	slg	f_outbred
5	0	h_outbred	slg	f_outbred
5	0	h_outbred	slg	f_outbred
5	0	h_outbred	slg	f_outbred
5	0	h_outbred	slg	f_outbred
5	0	h_outbred	slg	f_outbred
5	0	h_outbred	slg	f_outbred
5	0	h_outbred	slg	f_outbred
5	0	h_outbred	slg	f_outbred
5	0	h_outbred	slg	f_outbred
5	0	h_outbred	slg	f_outbred
5	0	h_outbred	slg	f_outbred
5	0	h_outbred	slg	f_outbred
5	0	h_outbred	slg	f_outbred
5	0	h_outbred	slg	f_outbred
5	0	h_outbred	slg	f_outbred
5	0	h_outbred	slg	f_outbred
5	0	h_outbred	slg	f_outbred
5	0	h_outbred	slg	f_outbred
5	0	h_outbred	slg	f_outbred
5	0	h_outbred	slg	f_outbred
5	0	h_outbred	slg	f_outbred
5	0	h_outbred	slg	f_outbred
5	0	h_outbred	slg	f_outbred
5	0	h_outbred	slg	f_outbred
5	0	h_outbred	slg	f_outbred
5	0	h_outbred	slg	f_outbred
5	0	h_outbred	slg	f_outbred
5	1	h_outbred	slg	f_outbred
5	1	h_outbred	slg	f_outbred
5	0	h_outbred	slg	f_outbred
5	0	h_outbred	slg	f_outbred
5	0	h_outbred	slg	f_outbred
5	0	h_outbred	slg	f_outbred
5	0	h_outbred	slg	f_outbred
5	0	h_outbred	slg	f_outbred
5	0	h_outbred	slg	f_outbred
5	0	h_outbred	slg	f_outbred
5	0	h_outbred	slg	f_outbred
5	0	h_outbred	slg	f_outbred
5	0	h_outbred	slg	f_outbred
5	0	h_outbred	slg	f_outbred
5	0	h_outbred	slg	f_outbred
5	0	h_outbred	slg	f_outbred
5	0	h_outbred	slg	f_outbred
5	0	h_outbred	slg	f_outbred
5	0	h_outbred	slg	f_outbred
5	0	h_outbred	slg	f_outbred
5	0	h_outbred	slg	f_outbred
5	0	h_outbred	slg	f_outbred
5	0	h_outbred	slg	f_outbred
5	0	h_outbred	slg	f_outbred
5	0	h_outbred	slg	f_outbred
5	0	h_outbred	slg	f_outbred
5	0	h_outbred	slg	f_outbred
5	0	h_outbred	slg	f_outbred
5	0	h_outbred	slg	f_outbred
5	0	h_outbred	slg	f_outbred
5	0	h_outbred	slg	f_outbred
5	0	h_outbred	slg	f_outbred
5	0	h_outbred	slg	f_outbred
5	0	h_outbred	slg	f_outbred
5	0	h_outbred	slg	f_outbred
5	0	h_outbred	slg	f_outbred
5	0	h_outbred	slg	f_outbred
5	0	h_outbred	slg	f_outbred
5	0	h_outbred	slg	f_outbred
5	0	h_outbred	slg	f_outbred
5	0	h_outbred	slg	f_outbred
5	0	h_outbred	slg	f_outbred
5	0	h_outbred	slg	f_outbred
5	0	h_outbred	slg	f_outbred
5	0	h_outbred	slg	f_outbred
5	0	h_outbred	slg	f_outbred
5	0	h_outbred	slg	f_outbred
5	0	h_outbred	slg	f_outbred
5	0	h_outbred	slg	f_outbred
5	0	h_outbred	slg	f_outbred
5	0	h_outbred	slg	f_outbred
5	0	h_outbred	slg	f_outbred
5	0	h_outbred	slg	f_outbred
5	0	h_outbred	slg	f_outbred
5	0	h_outbred	slg	f_outbred
5	0	h_outbred	slg	f_outbred
5	0	h_outbred	slg	f_outbred
5	0	h_outbred	slg	f_outbred
5	0	h_outbred	slg	f_outbred
5	0	h_outbred	slg	f_outbred
5	0	h_outbred	slg	f_outbred
5	0	h_outbred	slg	f_outbred
5	0	h_outbred	slg	f_outbred
3	1	h_outbred	wt	f_outbred
7	0	h_outbred	wt	f_outbred
4	0	h_outbred	wt	f_outbred
4	0	h_outbred	wt	f_outbred
4	0	h_outbred	wt	f_outbred
4	0	h_outbred	wt	f_outbred
4	0	h_outbred	wt	f_outbred
4	0	h_outbred	wt	f_outbred
4	0	h_outbred	wt	f_outbred
4	0	h_outbred	wt	f_outbred
4	0	h_outbred	wt	f_outbred
4	0	h_outbred	wt	f_outbred
4	0	h_outbred	wt	f_outbred
7	0	h_outbred	wt	f_outbred
3	1	h_outbred	wt	f_outbred
4	0	h_outbred	wt	f_outbred
6	1	h_outbred	wt	f_outbred
3	1	h_outbred	wt	f_outbred
3	0	h_outbred	wt	f_outbred
3	1	h_outbred	wt	f_outbred
3	1	h_outbred	wt	f_outbred
4	0	h_outbred	wt	f_outbred
4	0	h_outbred	wt	f_outbred
4	1	h_outbred	wt	f_outbred
4	1	h_outbred	wt	f_outbred
4	0	h_outbred	wt	f_outbred
4	0	h_outbred	wt	f_outbred
4	0	h_outbred	wt	f_outbred
4	0	h_outbred	wt	f_outbred
3	1	h_outbred	wt	f_outbred
3	0	h_outbred	wt	f_outbred
4	0	h_outbred	wt	f_outbred
4	0	h_outbred	wt	f_outbred
4	0	h_outbred	wt	f_outbred
4	0	h_outbred	wt	f_outbred
3	1	h_outbred	wt	f_outbred
3	0	h_outbred	wt	f_outbred
3	1	h_outbred	wt	f_outbred
3	1	h_outbred	wt	f_outbred
4	1	h_outbred	wt	f_outbred
3	1	h_outbred	wt	f_outbred
4	0	h_outbred	wt	f_outbred
4	0	h_outbred	wt	f_outbred
4	0	h_outbred	wt	f_outbred
4	0	h_outbred	wt	f_outbred
4	0	h_outbred	wt	f_outbred
4	0	h_outbred	wt	f_outbred
4	0	h_outbred	wt	f_outbred
4	0	h_outbred	wt	f_outbred
4	0	h_outbred	wt	f_outbred
4	0	h_outbred	wt	f_outbred
4	0	h_outbred	wt	f_outbred
4	0	h_outbred	wt	f_outbred
4	1	h_outbred	wt	f_outbred
4	1	h_outbred	wt	f_outbred
4	1	h_outbred	wt	f_outbred
4	1	h_outbred	wt	f_outbred
4	1	h_outbred	wt	f_outbred
4	1	h_outbred	wt	f_outbred
4	1	h_outbred	wt	f_outbred
4	1	h_outbred	wt	f_outbred
5	1	h_outbred	wt	f_outbred
5	1	h_outbred	wt	f_outbred
5	1	h_outbred	wt	f_outbred
5	1	h_outbred	wt	f_outbred
5	0	h_outbred	wt	f_outbred
5	0	h_outbred	wt	f_outbred
5	0	h_outbred	wt	f_outbred
5	0	h_outbred	wt	f_outbred
5	0	h_outbred	wt	f_outbred
5	0	h_outbred	wt	f_outbred
5	0	h_outbred	wt	f_outbred
5	0	h_outbred	wt	f_outbred
5	0	h_outbred	wt	f_outbred
5	0	h_outbred	wt	f_outbred
5	0	h_outbred	wt	f_outbred
5	0	h_outbred	wt	f_outbred
5	0	h_outbred	wt	f_outbred
5	0	h_outbred	wt	f_outbred
5	0	h_outbred	wt	f_outbred
5	0	h_outbred	wt	f_outbred
5	0	h_outbred	wt	f_outbred
5	0	h_outbred	wt	f_outbred
5	0	h_outbred	wt	f_outbred
5	0	h_outbred	wt	f_outbred
5	0	h_outbred	wt	f_outbred
5	0	h_outbred	wt	f_outbred
5	0	h_outbred	wt	f_outbred
5	0	h_outbred	wt	f_outbred
5	0	h_outbred	wt	f_outbred
5	0	h_outbred	wt	f_outbred
5	0	h_outbred	wt	f_outbred
5	0	h_outbred	wt	f_outbred
5	0	h_outbred	wt	f_outbred
5	0	h_outbred	wt	f_outbred
5	0	h_outbred	wt	f_outbred
5	0	h_outbred	wt	f_outbred
5	0	h_outbred	wt	f_outbred
5	0	h_outbred	wt	f_outbred
5	0	h_outbred	wt	f_outbred
5	0	h_outbred	wt	f_outbred
5	0	h_outbred	wt	f_outbred
5	0	h_outbred	wt	f_outbred
5	0	h_outbred	wt	f_outbred
5	0	h_outbred	wt	f_outbred
5	0	h_outbred	wt	f_outbred
5	0	h_outbred	wt	f_outbred
5	0	h_outbred	wt	f_outbred
5	0	h_outbred	wt	f_outbred
5	0	h_outbred	wt	f_outbred
5	0	h_outbred	wt	f_outbred
5	0	h_outbred	wt	f_outbred
5	0	h_outbred	wt	f_outbred
5	0	h_outbred	wt	f_outbred
5	0	h_outbred	wt	f_outbred
5	0	h_outbred	wt	f_outbred
5	0	h_outbred	wt	f_outbred
5	0	h_outbred	wt	f_outbred
5	0	h_outbred	wt	f_outbred
4	0	h_outbred	wt	f_outbred
4	0	h_outbred	wt	f_outbred
4	0	h_outbred	wt	f_outbred
4	0	h_outbred	wt	f_outbred
4	0	h_outbred	wt	f_outbred
4	0	h_outbred	wt	f_outbred
4	0	h_outbred	wt	f_outbred
4	0	h_outbred	wt	f_outbred
4	0	h_outbred	wt	f_outbred
4	0	h_outbred	wt	f_outbred
4	0	h_outbred	wt	f_outbred
4	0	h_outbred	wt	f_outbred
4	0	h_outbred	wt	f_outbred
4	0	h_outbred	wt	f_outbred
4	0	h_outbred	wt	f_outbred
4	0	h_outbred	wt	f_outbred
4	0	h_outbred	wt	f_outbred
4	0	h_outbred	wt	f_outbred
4	0	h_outbred	wt	f_outbred
4	0	h_outbred	wt	f_outbred
4	0	h_outbred	wt	f_outbred
4	0	h_outbred	wt	f_outbred
4	0	h_outbred	wt	f_outbred
4	0	h_outbred	wt	f_outbred
4	0	h_outbred	wt	f_outbred
4	0	h_outbred	wt	f_outbred
4	0	h_outbred	wt	f_outbred
4	0	h_outbred	wt	f_outbred
4	0	h_outbred	wt	f_outbred
4	0	h_outbred	wt	f_outbred
4	0	h_outbred	wt	f_outbred
4	0	h_outbred	wt	f_outbred
4	0	h_outbred	wt	f_outbred
4	0	h_outbred	wt	f_outbred
4	0	h_outbred	wt	f_outbred
4	0	h_outbred	wt	f_outbred
4	0	h_outbred	wt	f_outbred
4	0	h_outbred	wt	f_outbred
4	0	h_outbred	wt	f_outbred
4	0	h_outbred	wt	f_outbred
4	0	h_outbred	wt	f_outbred
4	0	h_outbred	wt	f_outbred
4	0	h_outbred	wt	f_outbred
4	0	h_outbred	wt	f_outbred
2	1	h_outbred	wt	f_outbred
3	1	h_outbred	wt	f_outbred
4	1	h_outbred	wt	f_outbred
4	0	h_outbred	wt	f_outbred
4	0	h_outbred	wt	f_outbred
4	0	h_outbred	wt	f_outbred
4	0	h_outbred	wt	f_outbred
4	0	h_outbred	wt	f_outbred
4	0	h_outbred	wt	f_outbred
4	0	h_outbred	wt	f_outbred
4	0	h_outbred	wt	f_outbred
4	0	h_outbred	wt	f_outbred
4	0	h_outbred	wt	f_outbred
4	0	h_outbred	wt	f_outbred
4	0	h_outbred	wt	f_outbred
4	0	h_outbred	wt	f_outbred
4	0	h_outbred	wt	f_outbred
4	0	h_outbred	wt	f_outbred
4	0	h_outbred	wt	f_outbred
4	0	h_outbred	wt	f_outbred
4	0	h_outbred	wt	f_outbred
4	0	h_outbred	wt	f_outbred
4	0	h_outbred	wt	f_outbred
4	0	h_outbred	wt	f_outbred
4	0	h_outbred	wt	f_outbred
4	0	h_outbred	wt	f_outbred
4	0	h_outbred	wt	f_outbred
4	0	h_outbred	wt	f_outbred
4	0	h_outbred	wt	f_outbred
4	0	h_outbred	wt	f_outbred
4	0	h_outbred	wt	f_outbred
4	0	h_outbred	wt	f_outbred
4	0	h_outbred	wt	f_outbred
4	0	h_outbred	wt	f_outbred
4	0	h_outbred	wt	f_outbred
4	0	h_outbred	wt	f_outbred
4	0	h_outbred	wt	f_outbred
4	0	h_outbred	wt	f_outbred
4	0	h_outbred	wt	f_outbred
4	0	h_outbred	wt	f_outbred
4	0	h_outbred	wt	f_outbred
4	0	h_outbred	wt	f_outbred
4	0	h_outbred	wt	f_outbred
4	0	h_outbred	wt	f_outbred
4	0	h_outbred	wt	f_outbred
4	0	h_outbred	wt	f_outbred
4	0	h_outbred	wt	f_outbred
4	0	h_outbred	wt	f_outbred
4	0	h_outbred	wt	f_outbred
4	0	h_outbred	wt	f_outbred
4	0	h_outbred	wt	f_outbred
4	0	h_outbred	wt	f_outbred
4	0	h_outbred	wt	f_outbred
2	1	h_outbred	wt	f_outbred
2	1	h_outbred	wt	f_outbred
2	1	h_outbred	wt	f_outbred
2	1	h_outbred	wt	f_outbred
4	1	h_outbred	wt	f_outbred
4	0	h_outbred	wt	f_outbred
4	0	h_outbred	wt	f_outbred
4	0	h_outbred	wt	f_outbred
4	0	h_outbred	wt	f_outbred
4	0	h_outbred	wt	f_outbred
4	0	h_outbred	wt	f_outbred
4	0	h_outbred	wt	f_outbred
4	0	h_outbred	wt	f_outbred
4	0	h_outbred	wt	f_outbred
4	0	h_outbred	wt	f_outbred
4	0	h_outbred	wt	f_outbred
4	0	h_outbred	wt	f_outbred
4	0	h_outbred	wt	f_outbred
4	0	h_outbred	wt	f_outbred
4	0	h_outbred	wt	f_outbred
4	0	h_outbred	wt	f_outbred
4	0	h_outbred	wt	f_outbred
4	0	h_outbred	wt	f_outbred
4	0	h_outbred	wt	f_outbred
4	0	h_outbred	wt	f_outbred
4	0	h_outbred	wt	f_outbred
4	0	h_outbred	wt	f_outbred
4	0	h_outbred	wt	f_outbred
4	0	h_outbred	wt	f_outbred
4	0	h_outbred	wt	f_outbred
4	0	h_outbred	wt	f_outbred
4	0	h_outbred	wt	f_outbred
4	0	h_outbred	wt	f_outbred
4	0	h_outbred	wt	f_outbred
4	0	h_outbred	wt	f_outbred
4	0	h_outbred	wt	f_outbred
4	0	h_outbred	wt	f_outbred
4	0	h_outbred	wt	f_outbred
4	0	h_outbred	wt	f_outbred
4	0	h_outbred	wt	f_outbred
4	0	h_outbred	wt	f_outbred
4	0	h_outbred	wt	f_outbred
4	0	h_outbred	wt	f_outbred
4	0	h_outbred	wt	f_outbred
4	0	h_outbred	wt	f_outbred
4	0	h_outbred	wt	f_outbred
4	0	h_outbred	wt	f_outbred
4	0	h_outbred	wt	f_outbred
4	0	h_outbred	wt	f_outbred
4	0	h_outbred	wt	f_outbred
4	0	h_outbred	wt	f_outbred
4	0	h_outbred	wt	f_outbred
4	0	h_outbred	wt	f_outbred
4	0	h_outbred	wt	f_outbred
4	0	h_outbred	wt	f_outbred
4	0	h_outbred	wt	f_outbred
